# Supplementary material for: DNA Methylation at Birth Showing Age-Specific Association with Atopy in Children: A Prospective Longitudinal Study
Source: Epigenomes. 2026 May 27;10(2):33. doi: 10.3390/epigenomes10020033 (PMC13298419; doi:10.3390/epigenomes10020033)
Supplement: Supplementary file 1 [file epigenomes-10-00033-s001.zip]

Archive with 7 entries (7 files):
- Supplemental material.pdf
- supplemental table S1.xlsx
- supplemental table S2.xlsx
- supplemental table S3.xlsx
- supplemental table S4.xlsx
- Supplemental table S5.xlsx
- supplemental table S6.xlsx
