# Supplementary material for: DNA Methylation at Birth Showing Age-Specific Association with Atopy in Children: A Prospective Longitudinal Study
Source: Epigenomes. 2026 May 27;10(2):33. doi: 10.3390/epigenomes10020033 (PMC13298419; doi:10.3390/epigenomes10020033)
Supplement: Supplementary file 1 [file epigenomes-10-00033-s001.zip › supplemental table S1.xlsx]

## Sheet: S1
Supplement Table S1. Ttscreening results showing CpGs (at birth) potentially associated with SPT (at 1 year of age) in the F2 cohort.
CpGs	Chromosome	Gene name	Location #	Selection frequency	Coefficient	Pvalue
cg04169483	8		Intergenic	82	0.102	1.8e-09
cg01594290	1		Intergenic	70	0.047	2.31e-09
cg02357751	22	GP1BB;SEPT5	TSS200	61	0.032	1.08e-08
cg26796518	12	VWF	Body	57	0.031	1.21e-08
cg11207353	19	LRRC25	TSS200	78	0.028	1.41e-08
cg17064090	11		Intergenic	76	0.045	1.42e-08
cg01008154	1	PIK3R3	Body	77	0.042	2.22e-08
cg26304948	2		Intergenic	68	0.054	2.51e-08
cg09761367	1		Intergenic	76	0.045	3.44e-08
cg04659582	2		Intergenic	73	0.044	3.62e-08
cg27372452	15		Intergenic	81	0.049	3.75e-08
cg09630404	8	STAR	5'UTR	60	0.028	4.12e-08
cg19673233	14		Intergenic	74	0.04	4.52e-08
cg11046421	5		Intergenic	52	-0.064	5.17e-08
cg10400081	11		Intergenic	71	0.048	8.18e-08
cg10693635	6		Intergenic	76	0.072	9.93e-08
cg01519508	16	FOXF1$	Intergenic	76	-0.03	1.05e-07
cg10331073	10	APBB1IP	Body	66	-0.028	1.07e-07
cg02971581	1		Intergenic	52	0.036	1.28e-07
cg16513215	6	GPSM3;NOTCH4	TSS1500	67	0.033	1.28e-07
cg20972199	11		Intergenic	69	0.039	1.29e-07
cg04628369	20	PMEPA1	5'UTR	73	0.061	1.34e-07
cg09564361	8		Intergenic	72	0.063	1.5e-07
cg23572944	11	SLC15A3	TSS1500	70	0.026	1.53e-07
cg04989278	1	PDE4B	3'UTR	66	0.053	1.56e-07
cg05861567	22	MLC1	5'UTR	63	0.041	1.61e-07
cg22492099	15		Intergenic	70	0.034	1.67e-07
cg00026290	4	CLNK	TSS200	71	0.066	2.09e-07
cg27027631	7		Intergenic	81	0.076	2.27e-07
cg08622675	7	KDELR2	TSS1500	73	-0.016	2.29e-07
cg23547892	14	LGMN	Body	79	0.064	2.42e-07
cg16547186	16	DOK4	Body	75	0.071	2.88e-07
cg17244980	10	ARHGAP22	Body	63	0.053	3e-07
cg11399508	21	DSCR9	TSS1500	62	0.032	3.22e-07
cg06881093	2	PAX8	5'UTR	63	0.067	3.33e-07
cg21971799	11		Intergenic	76	0.091	3.34e-07
cg26874693	12	CUX2	Body	67	0.034	3.77e-07
cg04324821	2		Intergenic	61	0.047	3.93e-07
cg15664152	7	AHCYL2	Body	77	0.075	3.95e-07
cg23542533	3	CHCHD6	Body	69	-0.132	3.96e-07
cg26522239	18	ANKRD29	Body	74	0.044	5.25e-07
cg16046375	13	RASA3	Body	76	0.067	5.29e-07
cg19497798	17	FBF1	Body	77	-0.019	5.47e-07
cg03875496	6		Intergenic	62	0.052	5.67e-07
cg26296781	7		Intergenic	76	0.034	6.03e-07
cg07892167	8	R3HCC1	TSS1500	67	0.069	6.31e-07
cg16087093	5	FOXI1	1stExon	62	0.039	7.22e-07
cg14188840	7	HOXA10	TSS1500	76	-0.04	7.71e-07
cg04068578	3	ST3GAL6	5'UTR	68	0.039	7.73e-07
cg22353551	1		Intergenic	64	0.035	8.23e-07
cg22490695	16	ITGAM	TSS200	60	0.044	8.41e-07
cg09328979	16		Intergenic	79	0.051	8.65e-07
cg26151675	1	CNR2	TSS1500	55	0.029	8.73e-07
cg03966685	7	CYP2W1	Body	61	-0.016	8.92e-07
cg16491274	1	FBXO42	5'UTR	58	0.055	9.67e-07
cg18383585	1	NOS1AP	Body	56	-0.063	1e-06
cg20852250	3		Intergenic	73	0.049	1.04e-06
cg00585790	2	LIMS1	5'UTR	66	0.049	1.07e-06
cg01980928	19	C19orf34;CSNK1G2	5'UTR	59	-0.024	1.1e-06
cg19374523	15		Intergenic	65	0.036	1.11e-06
cg04874795	16		Intergenic	63	0.057	1.14e-06
cg18158859	13	EFNB2	3'UTR	75	0.129	1.15e-06
cg18833329	4	SCFD2	TSS1500	56	0.018	1.22e-06
cg27261002	3	TRA2B	TSS1500	70	0.073	1.25e-06
cg01574513	16		Intergenic	63	0.03	1.26e-06
cg18705931	12	FBRSL1	Body	54	0.026	1.26e-06
cg15601264	17		Intergenic	65	0.056	1.28e-06
cg27000534	14		Intergenic	73	0.038	1.28e-06
cg25035059	8	CHD7	Body	84	0.039	1.36e-06
cg19755171	17	AZI1	TSS1500	63	0.035	1.48e-06
cg04640920	15		Intergenic	64	0.036	1.49e-06
cg06862696	19	LPPR2	Body	76	-0.036	1.49e-06
cg03544474	3	UROC1	Body	63	0.033	1.51e-06
cg09976369	2	TSSC1	Body	67	0.06	1.52e-06
cg00852964	6	VNN1	1stExon	66	0.056	1.53e-06
cg12118246	17	CD300A	TSS200	72	0.047	1.59e-06
cg13144783	3	CCR1	5'UTR	66	0.042	1.7e-06
cg04800503	17	HOXB3	5'UTR	51	-0.027	1.74e-06
cg09853238	6		Intergenic	66	0.075	1.76e-06
cg23934927	5	FAM169A	TSS200	61	0.018	1.89e-06
cg20069407	11	SORL1	Body	61	0.077	1.9e-06
cg14035969	1		Intergenic	77	-0.028	1.96e-06
cg25691553	3	NDUFAF3;DALRD3;MIR425	TSS200	65	0.035	1.97e-06
cg02832357	17	STAT5B	TSS1500	63	0.055	1.99e-06
cg11012153	20	RTEL1	Body	62	-0.022	2.09e-06
cg00839873	14	ASB2	Body	64	0.04	2.16e-06
cg04528931	2	HDAC4	Body	61	0.041	2.16e-06
cg12042714	15		Intergenic	58	0.071	2.21e-06
cg25925252	5		Intergenic	66	-0.016	2.23e-06
cg13488556	15	TGM5	Body	59	0.041	2.3e-06
cg12311837	4		Intergenic	69	0.073	2.36e-06
cg08612011	12	AQP2	3'UTR	59	0.036	2.38e-06
cg08693172	19	PGLYRP1	TSS200	70	0.047	2.43e-06
cg24999105	6	MAP3K5	Body	63	0.049	2.44e-06
cg12076358	6	TAPBP	Body	56	-0.046	2.59e-06
cg00548708	17	DLX4	Intergenic	63	0.02	2.7e-06
cg04623297	2	RFX8	Body	64	-0.031	2.77e-06
cg13597815	5		Intergenic	64	0.036	2.88e-06
cg04772025	11		Intergenic	68	0.039	3.06e-06
cg04486886	5		Intergenic	62	0.038	3.07e-06
cg01951879	16		Intergenic	59	0.04	3.09e-06
cg25164886	16		Intergenic	77	0.051	3.11e-06
cg13241681	13	TMCO3	Body	53	-0.016	3.13e-06
cg09305503	17	NTN1	Body	52	-0.024	3.14e-06
cg23721083	15	ITGA11	Body	65	0.041	3.14e-06
cg07166800	2	PRDXDD1P	Body	69	0.012	3.16e-06
cg13397898	9	QRFP	1stExon	80	0.081	3.21e-06
cg01510278	16		Intergenic	65	0.046	3.26e-06
cg11521470	6		Intergenic	67	0.05	3.26e-06
cg19008099	6	DDAH2	Body	54	-0.022	3.44e-06
cg17117459	13	PARP4	5'UTR	70	0.073	3.53e-06
cg00612751	2	FMNL2	Body	63	0.065	3.55e-06
cg17319795	14	LGMN	Body	64	0.067	3.6e-06
cg22280148	8		Intergenic	58	0.036	3.64e-06
cg08076437	16		Intergenic	61	0.043	3.69e-06
cg12368583	10	C10orf11	Body	66	0.054	3.75e-06
cg16962463	12		Intergenic	63	0.061	3.85e-06
cg00281977	10	CYP2E1	Intergenic	53	0.035	4.17e-06
cg01832712	3		Intergenic	62	0.067	4.21e-06
cg16207263	14		Intergenic	67	0.062	4.38e-06
cg14083015	6		Intergenic	56	0.06	4.42e-06
cg19275653	2	WIPF1	5'UTR	62	0.061	4.54e-06
cg09852389	4	D4S234E	Body	66	0.05	4.56e-06
cg09262230	6	TMEM181	3'UTR	57	-0.026	4.68e-06
cg15498306	4	2025-03-01	1stExon	62	0.034	4.79e-06
cg13546414	14		Intergenic	61	0.035	4.93e-06
cg07383757	11	TRPC2	TSS200	61	0.055	5.05e-06
cg07115110	3	CCR1	TSS200	55	0.025	5.16e-06
cg20140333	1		Intergenic	67	0.048	5.17e-06
cg00326131	2	RTKN	TSS1500	58	-0.038	5.34e-06
cg07537821	11	CRTAM	Body	54	0.032	5.48e-06
cg26233914	16	ITGAX	5'UTR	69	0.049	5.56e-06
cg26947766	5	KCNIP1	TSS1500	74	0.033	5.59e-06
cg20504007	10	WDFY4	TSS1500	61	0.051	5.64e-06
cg08120831	12	LRRC43	5'UTR	61	0.065	5.75e-06
cg26411522	1	SLC45A1	Body	56	-0.029	5.78e-06
cg02025270	19	HSH2D	5'UTR	60	0.048	5.97e-06
cg21566177	5	STC2$	Intergenic	80	0.062	6.02e-06
cg18986218	14	TTC7B	Body	69	0.034	6.05e-06
cg19006008	19	F2RL3	TSS200	58	0.04	6.11e-06
cg16663891	3		Intergenic	52	0.04	6.18e-06
cg16099687	12		Intergenic	64	0.04	6.24e-06
cg00287915	5	LPCAT1	Body	59	0.057	6.3e-06
cg21601498	1	FBXO42	5'UTR	50	0.058	6.38e-06
cg21027517	11	C11orf21;TSPAN32	TSS1500	57	0.037	6.4e-06
cg14237903	17	MRC2	Body	72	0.043	6.44e-06
cg08135406	3		Intergenic	59	-0.045	6.49e-06
cg16373526	11	CTTN	5'UTR	52	0.042	6.59e-06
cg23325963	2		Intergenic	67	0.019	6.99e-06
cg01595717	9	EHMT1	Body	54	0.043	7.08e-06
cg18890556	2	FAM124B	5'UTR	57	0.044	7.16e-06
cg09478095	2		Intergenic	58	0.044	7.17e-06
cg11416102	8	ERICH1	Body	73	-0.018	7.36e-06
cg11808677	12	USP5;CDCA3	TSS1500	53	-0.025	7.6e-06
cg16001689	6		Intergenic	66	0.079	7.94e-06
cg26061357	7	SMARCD3	Body	54	0.023	7.94e-06
cg09089242	11	LMO2	TSS1500	56	0.021	8.31e-06
cg16508068	10	HHEX	Body	53	0.04	8.39e-06
cg00879824	6		Intergenic	61	0.063	8.63e-06
cg05595692	2	HK2	TSS1500	67	0.07	8.8e-06
cg17332306	17		Intergenic	64	0.05	8.86e-06
cg19375403	1	C1orf174	Body	63	0.056	8.91e-06
cg15554421	3	C3orf26;FILIP1L	5'UTR	55	0.043	9.14e-06
cg05115424	17	PRKCA	Body	53	0.032	9.17e-06
cg08504143	19		Intergenic	65	0.037	9.23e-06
cg25978218	1	EFHD2	Body	59	0.081	9.28e-06
cg12918213	12	MED13L	Body	60	0.059	9.47e-06
cg24770158	17	ODF4	TSS1500	62	0.032	9.57e-06
cg19209355	4		Intergenic	56	-0.031	9.63e-06
cg04014328	17	HOXB4	3'UTR	54	-0.048	9.87e-06
cg14216068	7	HOXA3	3'UTR	50	-0.022	9.91e-06
cg16861964	12	CHST11	Body	56	0.052	1e-05
cg20638582	6	AGER	Body	84	0.033	1.01e-05
cg08779982	16	TSC2	Body	55	-0.02	1.02e-05
cg15647266	10	ANK3	Body	68	-0.028	1.03e-05
cg17508905	4	TBC1D1	Body	69	-0.039	1.03e-05
cg00586700	19	FCGRT	TSS1500	59	0.039	1.05e-05
cg12461930	1	GJC2	5'UTR	56	0.039	1.05e-05
cg24615189	5	KCNIP1	TSS1500	66	0.047	1.06e-05
cg19875532	10	VENTX	Body	69	-0.057	1.07e-05
cg06776976	1	TMEM206	TSS1500	58	0.04	1.08e-05
cg07313373	1	NLRP3	TSS1500	61	0.025	1.12e-05
cg16904330	3	ADPRH	5'UTR	58	0.055	1.12e-05
cg01645955	4		Intergenic	57	0.041	1.13e-05
cg19854744	11	FOXR1	Body	67	0.023	1.13e-05
cg27123256	14	BCL11B	Body	67	0.068	1.14e-05
cg01950958	1	NUDT17	TSS1500	65	0.018	1.26e-05
cg21268578	22	GGA1	3'UTR	59	0.058	1.27e-05
cg21405929	1	SKI	Body	61	-0.023	1.31e-05
cg05371506	1	TSPAN1	Body	63	0.048	1.33e-05
cg10043155	6		Intergenic	53	-0.037	1.35e-05
cg17518710	11	ZBTB16	Body	56	0.037	1.38e-05
cg27091643	12		Intergenic	59	0.048	1.41e-05
cg01964852	7	HOXA3	3'UTR	53	-0.042	1.42e-05
cg02787980	8	PNOC	5'UTR	75	0.092	1.44e-05
cg05255351	5	LPCAT1	Body	60	0.061	1.47e-05
cg27405731	7	CUX1	Body	74	0.084	1.47e-05
cg24401737	2	CASP10	TSS200	66	0.056	1.48e-05
cg19898258	12	GRASP	TSS1500	57	0.048	1.49e-05
cg21350697	10	LRRC27	TSS1500	68	0.075	1.52e-05
cg03230858	19	C19orf21	TSS200	65	-0.044	1.55e-05
cg04706627	19	TMEM150B	TSS200	53	0.036	1.55e-05
cg09099572	16	FHOD1	Body	59	-0.021	1.6e-05
cg05027597	19	SLC8A2	Body	66	0.059	1.62e-05
cg08223235	18	BCL2	Body	57	0.063	1.63e-05
cg10862535	19	PGLYRP1	TSS200	55	0.047	1.63e-05
cg14985076	1	DDAH1	5'UTR	73	0.036	1.63e-05
cg02551745	3		Intergenic	62	0.065	1.65e-05
cg10741333	14	RGS6	5'UTR	56	0.016	1.7e-05
cg25023095	10	RRP12	Body	53	0.05	1.71e-05
cg01885291	6		Intergenic	56	0.019	1.77e-05
cg17105014	2	GYPC	TSS1500	64	0.066	1.78e-05
cg07488576	2	SDPR	1stExon	51	0.039	1.79e-05
cg25814649	13	EFNB2	3'UTR	67	0.087	1.8e-05
cg20487932	12	SSH1	Body	83	0.033	1.81e-05
cg17338816	7	IQCE	Body	71	0.069	1.82e-05
cg17661462	19	C19orf59	TSS200	58	0.046	1.83e-05
cg04952446	2	PNKD	Body;Body	60	0.058	1.84e-05
cg00437360	17	HS3ST3B1	Body	56	-0.024	1.88e-05
cg16097858	2		Intergenic	64	0.074	1.89e-05
cg21437157	8		Intergenic	79	0.094	1.93e-05
cg16692249	14		Intergenic	59	0.042	2.02e-05
cg14001023	19	PGLYRP1	5'UTR	51	0.039	2.08e-05
cg16748008	7	HOXA3	TSS1500	50	-0.042	2.09e-05
cg23445341	19	SBNO2	Body	67	0.035	2.12e-05
cg04907173	11	POLA2	Body	61	0.071	2.13e-05
cg12090003	19	BST2	1stExon	52	0.033	2.13e-05
cg21360910	3		Intergenic	64	0.069	2.14e-05
cg22697517	17	DBF4B	TSS1500	57	0.046	2.15e-05
cg01616876	12	RASAL1	Body	58	0.07	2.19e-05
cg08463297	17		Intergenic	54	0.048	2.19e-05
cg24159697	1	DSTYK	TSS1500	54	0.058	2.2e-05
cg02775243	10		Intergenic	51	0.033	2.25e-05
cg24037813	17		Intergenic	50	0.032	2.36e-05
cg05876824	6		Intergenic	59	0.044	2.39e-05
cg22679316	12	HOXC9	3'UTR	73	-0.077	2.42e-05
cg23474190	21		Intergenic	61	0.071	2.45e-05
cg16324409	4	RGS12	Body	55	0.057	2.46e-05
cg18859174	2		Intergenic	55	0.037	2.47e-05
cg16656411	17		Intergenic	61	0.05	2.49e-05
cg00868131	1		Intergenic	54	0.038	2.51e-05
cg25711558	7	CUX1	Body	58	0.07	2.52e-05
cg10012595	1		Intergenic	59	0.025	2.53e-05
cg21451869	20	MMP9	TSS1500	62	0.03	2.54e-05
cg06013494	17	CD300LB	TSS1500	68	0.081	2.58e-05
cg24405700	12	B4GALNT3	Body	63	0.073	2.61e-05
cg20184247	17	LOC404266;HOXB5	TSS1500	55	-0.061	2.69e-05
cg11551464	8		Intergenic	61	0.041	2.72e-05
cg13170807	17		Intergenic	66	0.054	2.74e-05
cg02508830	7	FBXL13;LRRC17	Body	55	0.065	2.78e-05
cg25338707	11	FERMT3	TSS1500	55	0.038	2.79e-05
cg06470424	19	CSNK1G2	5'UTR	51	-0.027	2.82e-05
cg13997975	10	ZNF503	3'UTR	58	-0.026	2.89e-05
cg24851490	14	RNASE2	5'UTR	57	0.053	2.92e-05
cg15315056	3		Intergenic	65	0.043	3.06e-05
cg02597698	22	OSM	TSS200	50	0.032	3.1e-05
cg00719771	6		Intergenic	61	0.07	3.11e-05
cg08880817	6	TXNDC5	5'UTR	60	0.056	3.14e-05
cg08806632	19	LYL1	TSS1500	53	0.053	3.17e-05
cg14156905	1		Intergenic	55	0.055	3.25e-05
cg14210817	13		Intergenic	52	0.064	3.28e-05
cg19498794	1	RASAL2	3'UTR	77	0.074	3.36e-05
cg13740187	1	TPM3	TSS200	56	0.037	3.38e-05
cg17627898	12	TAOK3	5'UTR	59	0.076	3.52e-05
cg06677416	10		Intergenic	51	0.046	3.64e-05
cg15379858	8	CSGALNACT1	TSS1500	72	0.073	3.71e-05
cg18960620	12	ORAI1	Body	52	0.038	3.74e-05
cg02381385	19	SIGLEC12	TSS200	55	0.043	3.83e-05
cg13615963	6	CCR6	5'UTR	59	0.065	3.94e-05
cg01545109	7	WDR86	Body	53	0.057	4.02e-05
cg01493517	12	IFFO1	TSS1500	62	0.056	4.05e-05
cg04606076	13		Intergenic	56	0.044	4.08e-05
cg26769838	10	PFKP	Body	50	-0.034	4.09e-05
cg10593219	10	C10orf27	5'UTR	52	0.057	4.11e-05
cg02873525	19		Intergenic	51	-0.019	4.12e-05
cg09920228	16		Intergenic	62	0.043	4.12e-05
cg09682183	6	UNC93A	Body	61	0.078	4.15e-05
cg16007497	4	PPBPL1	TSS1500	61	0.067	4.17e-05
cg09037630	6		Intergenic	57	0.07	4.22e-05
cg14109456	9	NEK6	5'UTR	62	0.065	4.22e-05
cg18511798	11	H19;MIR675	TSS200	60	-0.035	4.22e-05
cg26885400	13		Intergenic	61	0.062	4.22e-05
cg19956836	11	RTN4RL2	Body	52	0.034	4.23e-05
cg22678398	3	RAP2B	1stExon	71	0.08	4.27e-05
cg13328209	12		Intergenic	62	-0.021	4.28e-05
cg01660934	16	ESRP2	Body	58	-0.042	4.3e-05
cg10506497	17	DHRS7C	Body	86	0.044	4.35e-05
cg02224021	19		Intergenic	63	0.073	4.38e-05
cg14215970	9	STOM	TSS1500	64	0.052	4.38e-05
cg21218183	1	GLMN	Body	54	0.065	4.49e-05
cg22915945	8	ADAM28	5'UTR	61	0.021	4.59e-05
cg24761525	17	HOXB3	5'UTR	53	-0.05	4.62e-05
cg01181259	5		Intergenic	61	0.079	4.66e-05
cg06690168	3	LRRC33	5'UTR	56	0.027	4.66e-05
cg16898425	3	ITIH1	TSS200	58	0.04	4.7e-05
cg20764656	14	GPX2	TSS1500	53	0.065	4.74e-05
cg13280108	11	SHANK2	Body	56	-0.032	4.77e-05
cg05368966	12		Intergenic	62	0.04	4.82e-05
cg03421236	16		Intergenic	52	0.052	4.83e-05
cg05141432	3	GBE1	TSS1500	57	0.063	4.84e-05
cg23163200	21	C21orf62	TSS200	60	0.035	4.86e-05
cg25025181	1	SMYD3	Body	53	0.074	4.86e-05
cg22152446	4	FRYL	5'UTR	54	0.083	4.88e-05
cg15799461	11		Intergenic	53	0.023	4.98e-05
cg00708789	4	PROM1	5'UTR	54	0.071	5.01e-05
cg00119811	5	RGNEF	Body	51	0.056	5.04e-05
cg25363080	5	ATG10	Body;Body	58	0.065	5.1e-05
cg17778382	6		Intergenic	50	0.016	5.18e-05
cg10777461	1	PEX14	Body	66	0.091	5.2e-05
cg03189821	4	STOX2	Body	55	-0.056	5.32e-05
cg15587792	11	UVRAG	Body	52	0.056	5.42e-05
cg06028808	11		Intergenic	63	0.034	5.44e-05
cg10727820	12		Intergenic	54	-0.027	5.45e-05
cg02240622	15	PLCB2	TSS1500	61	0.064	5.46e-05
cg20430077	10		Intergenic	61	0.017	5.59e-05
cg01627483	1	MTMR9L	TSS1500	61	0.029	5.61e-05
cg09063936	2		Intergenic	51	0.046	5.7e-05
cg26057682	21		Intergenic	53	-0.015	5.74e-05
cg25031824	17	P2RX1	Body	52	0.069	5.82e-05
cg16261114	15	LOC145814	TSS1500	58	0.075	5.83e-05
cg00852846	2		Intergenic	51	0.047	5.88e-05
cg04642300	6	ARMC2	Body	56	0.063	5.88e-05
cg07295362	2		Intergenic	68	0.076	6.1e-05
cg04786667	1		Intergenic	66	-0.044	6.24e-05
cg24927800	2	DES	1stExon	63	0.014	6.29e-05
cg02187231	2	VAX2	Body	53	0.035	6.33e-05
cg27414487	11	ROBO4	5'UTR	52	0.035	6.35e-05
cg09518441	19	DOT1L	Body	50	-0.017	6.37e-05
cg23462772	10		Intergenic	50	0.046	6.38e-05
cg16625770	8	FGFR1	Body	51	0.024	6.45e-05
cg07192734	16	ACSF3	Body	52	0.041	6.47e-05
cg16700163	16		Intergenic	50	0.04	6.52e-05
cg14584535	9	GPR21;RABGAP1	1stExon	61	0.08	6.58e-05
cg04079779	16	MLST8	Body	63	-0.073	6.59e-05
cg08394278	5	DOK3	TSS200	52	0.051	6.59e-05
cg24983014	12	ARNTL2	Body	51	0.025	6.62e-05
cg21830050	1	NOC2L	Body	57	0.061	6.71e-05
cg07513622	7		Intergenic	64	0.023	6.73e-05
cg10157902	5		Intergenic	56	-0.03	6.75e-05
cg22111527	11		Intergenic	54	0.065	6.82e-05
cg24546426	5	NHP2	TSS1500	52	-0.027	6.82e-05
cg20473420	12		Intergenic	60	0.044	6.83e-05
cg21752660	15		Intergenic	59	0.071	6.83e-05
cg27198632	4		Intergenic	52	0.028	6.84e-05
cg02963878	20	CHRNA4	3'UTR	64	0.06	6.87e-05
cg10506844	10		Intergenic	52	-0.019	6.88e-05
cg11606444	11	SORL1	Body	51	0.036	6.95e-05
cg10448227	16	TMPRSS8	TSS200	57	0.039	6.98e-05
cg25390440	2	GYPC	TSS1500	54	0.058	7.13e-05
cg26852723	10	FAM171A1	Body	51	0.066	7.15e-05
cg20249919	15	PCSK6	1stExon	74	0.015	7.24e-05
cg10812236	2	PLEK	5'UTR	54	0.046	7.26e-05
cg12554857	4	HPGDS	5'UTR	54	0.052	7.31e-05
cg15476994	6		Intergenic	51	0.029	7.38e-05
cg06270147	10	SLC29A3	TSS200	61	0.011	7.42e-05
cg26664457	17	ZNF652	Body	53	0.073	7.51e-05
cg10142436	15	EHD4	Body	52	0.054	7.52e-05
cg25950638	15		Intergenic	56	0.064	7.52e-05
cg10333594	16	CRAMP1L	Body	50	-0.031	7.71e-05
cg25210609	1	PQLC2	5'UTR	53	0.062	7.82e-05
cg01449715	13	RNASEH2B	Body	51	0.046	7.84e-05
cg19611441	14		Intergenic	55	0.041	7.87e-05
cg26414257	4		Intergenic	52	0.054	7.99e-05
cg14152268	14	MGC23270	TSS200	63	-0.066	8.03e-05
cg26072906	1	BATF3	TSS1500	71	0.02	8.05e-05
cg17969683	8	ADAM28	TSS200	53	0.062	8.07e-05
cg23379806	10	FAM107B	Body	51	0.061	8.14e-05
cg14971586	22	BIK	5'UTR	54	0.071	8.42e-05
cg03409108	6	PACSIN1	5'UTR	52	0.054	8.43e-05
cg20873136	2	HS6ST1	Body	56	0.04	8.44e-05
cg14834893	12	CCND2	Body	57	0.062	8.46e-05
cg16498504	11		Intergenic	60	0.07	8.46e-05
cg08200625	19	F2RL3	Body	76	-0.018	8.62e-05
cg06145800	16	PPL	Body	59	-0.049	8.69e-05
cg27342333	7	POR	Body	50	0.054	8.72e-05
cg15275625	3		Intergenic	63	0.028	8.78e-05
cg05667818	7	ST7;ST7OT2	TSS1500	53	0.07	8.87e-05
cg26850469	3	SFMBT1	5'UTR	72	0.051	8.92e-05
cg01471232	11	SIGIRR	TSS1500	63	0.076	9.17e-05
cg09109724	10	TUBGCP2	3'UTR	53	0.039	9.34e-05
cg24454932	6		Intergenic	57	0.107	0.000103
cg18000306	6		Intergenic	83	0.051	0.000104
cg27306802	1	MEGF6	Body	52	0.061	0.000104
cg03106245	11	SPI1	5'UTR	51	0.069	0.000104
cg07737503	19	SBNO2	TSS1500	58	0.032	0.000108
cg03684062	19	S1PR4	1stExon	54	0.036	0.000109
cg11002208	2		Intergenic	51	0.064	0.00011
cg13170031	14		Intergenic	52	0.031	0.000111
cg03764364	10		Intergenic	60	0.071	0.000112
cg03307177	3		Intergenic	66	0.107	0.000112
cg22581364	7		Intergenic	55	0.068	0.000114
cg08364137	7		Intergenic	56	0.071	0.000115
cg12690996	1	KLHL21	3'UTR	52	0.04	0.000115
cg03487027	10	ZNF503	Body	74	-0.074	0.000116
cg12571570	2	ZEB2	Body	66	0.067	0.000117
cg25794884	7	C7orf31	TSS200	64	0.008	0.000117
cg09888840	11	SLC43A1	3'UTR	54	0.081	0.000118
cg12761825	6		Intergenic	53	0.037	0.000119
cg05650238	5		Intergenic	50	0.062	0.000121
cg11201571	14		Intergenic	54	-0.061	0.000121
cg10133725	11	SLC22A20	TSS1500	57	0.069	0.000123
cg07935340	2	NPPC	TSS1500	52	0.018	0.000123
cg23668335	19	C19orf76;PRMT1	TSS1500	50	0.062	0.000123
cg04202465	17		Intergenic	54	-0.037	0.000124
cg10714284	6	HLA-DMB	TSS200	54	0.031	0.000124
cg07226162	10		Intergenic	50	0.114	0.000129
cg18752880	5	C1QTNF3	TSS200	58	0.045	0.000132
cg16395432	1	MIR1976;RPS6KA1	TSS1500	58	0.071	0.000132
cg00519299	11	GPR44	TSS200	50	0.045	0.000135
cg02925248	16	TRAF7	5'UTR	54	-0.032	0.000135
cg07071036	19	FCGRT	TSS1500	52	0.055	0.000136
cg22806934	11	UBASH3B	Body	81	0.043	0.000136
cg17344321	7		Intergenic	61	0.076	0.00014
cg01749725	8		Intergenic	61	0.069	0.000145
cg08038629	1	RCC2	Body	51	0.059	0.000148
cg23216724	6	GPR31	TSS1500	55	0.085	0.000149
cg26023748	10		Intergenic	51	0.063	0.00015
cg04004830	2	SDPR	1stExon	52	0.063	0.00015
cg01811815	13	RASA3	Body	57	0.067	0.000151
cg00546932	16	LINC00254	Intergenic	50	-0.035	0.000152
cg14410964	9	NOTCH1	Body	51	0.044	0.000153
cg08337633	7	VOPP1	Body	52	0.062	0.000153
cg08129092	1	INTS3	3'UTR	50	0.063	0.000154
cg20169988	1	S100A9	Body	54	0.079	0.000155
cg00041989	17	CCDC182	Intergenic	51	0.057	0.000155
cg09110394	6	LRRC16A	Body	54	0.067	0.000159
cg10941445	2	SH3RF3	Body	56	-0.03	0.000159
cg27226424	4		Intergenic	50	0.066	0.00016
cg24375215	17	CD300A	5'UTR	51	0.044	0.00016
cg19438894	11	TUT1	Body	55	-0.032	0.00016
cg27664530	10	PIK3AP1	Body	57	0.022	0.000161
cg08198187	12	AMN1	TSS1500	61	0.064	0.000161
cg16734549	17	ARHGAP27	5'UTR	64	0.062	0.000162
cg07744502	11	C11orf75	5'UTR	51	0.054	0.000164
cg13619349	20	C20orf118	TSS1500	69	-0.02	0.000165
cg09015973	2	ARHGEF4	TSS1500	54	0.079	0.000166
cg04317047	5	MIR143;LOC728264	TSS200	50	0.048	0.000169
cg00500789	1	C1orf210	TSS200	55	-0.048	0.000169
cg21780428	6	TMEM217	3'UTR	56	0.026	0.000169
cg07280097	3	GP9	TSS200	51	0.06	0.000172
cg01290568	2	IL1B	5'UTR	53	0.065	0.000173
cg19299755	11		Intergenic	52	0.052	0.000174
cg07459019	17		Intergenic	50	-0.021	0.000174
cg21192376	14	GPR137C;TXNDC16	TSS1500	56	0.026	0.000176
cg14672084	5	PCDHGA4;PCDHGA12;PCDHGA11;PCDHGA11;PCDHGA9;PCDHGA1;PCDHGB1;PCDHGB6;PCDHGC3;PCDHGB3;PCDHGB7;PCDHGA6;PCDHGA8;PCDHGA10;PCDHGA5;PCDHGB4;PCDHGA3;PCDHGA2;PCDHGA7;PCDHGB2;PCDHGB5;PCDHGC3;PCDHGC3	1stExon	53	-0.074	0.000177
cg09347176	16	DPEP1	TSS1500	65	-0.024	0.000178
cg02189117	4	ACOX3	TSS1500	52	-0.079	0.000181
cg14285050	1	COL9A2	Body	50	0.039	0.000183
cg03924115	9	QRFP	1stExon	69	0.074	0.000185
cg16297569	1	GFI1	TSS200	53	0.021	0.000191
cg14833933	15	CAPN3	1stExon	59	0.052	0.000192
cg26110038	10	JMJD1C	Body	77	0.029	0.000193
cg03446244	16		Intergenic	52	-0.05	0.000198
cg16331358	10	WDR37	Body	53	-0.013	0.000199
cg14114043	6		Intergenic	53	0.07	0.000201
cg11130441	2	C2orf58	TSS200	50	0.047	0.000201
cg18511008	5	CAPSL	5'UTR	58	0.084	0.000201
cg21988813	11	BEST1	3'UTR	53	0.064	0.000201
cg12610479	10	ARHGAP21	TSS1500	60	0.007	0.000202
cg00085123	2	LINC01814	Intergenic	51	0.032	0.000204
cg05623526	11	KCNQ1	Body	51	0.028	0.000208
cg27097542	16		Intergenic	52	0.057	0.000212
cg13293295	2		Intergenic	70	0.029	0.000218
cg15419294	19	NLRP5	3'UTR	76	0.117	0.000219
cg12835012	4		Intergenic	54	0.057	0.000221
cg18018581	15		Intergenic	55	-0.022	0.000222
cg25627098	17	C17orf74	TSS200	52	0.054	0.000223
cg16335643	8	ANKRD46	5'UTR	54	0.049	0.000223
cg23398508	17		Intergenic	50	0.045	0.000225
cg17122311	16	IL27	Body	56	0.06	0.000229
cg22301854	4	ABLIM2	Body	57	0.025	0.000229
cg17434690	17	MYO15B	Body	64	-0.011	0.000233
cg24380380	11	LRP5	Body	53	0.055	0.000234
cg10061770	16	PRMT7	Body	52	0.067	0.000239
cg25811633	3	FOXP1	5'UTR	51	0.055	0.00024
cg13432339	4		Intergenic	57	0.071	0.000241
cg13031167	6	HLA-DPA1	TSS200	55	0.024	0.000241
cg23800435	1	C1orf210	TSS200	57	-0.049	0.000242
cg06012428	6	ARID1B	Body	60	0.06	0.000242
cg02736016	12	WNK1	Body	71	0.075	0.000246
cg11916054	5	PROP1	TSS200	52	0.061	0.000247
cg00802478	4	RBM47	5'UTR	56	0.048	0.000249
cg14296561	11	BIRC3	Body	58	0.066	0.000255
cg16335868	5	KCNIP1	TSS1500	53	0.057	0.000257
cg03724368	17		Intergenic	56	0.027	0.00026
cg16248515	3		Intergenic	50	0.052	0.000266
cg15229747	19		Intergenic	68	0.037	0.000268
cg14509403	22	HORMAD2	TSS200	53	0.047	0.000271
cg11034626	6	RSPH9	TSS200	67	0.027	0.000271
cg14632696	4	PDLIM3	TSS1500	63	-0.065	0.000275
cg10179004	3	COL7A1;UCN2	TSS1500	64	0.048	0.000284
cg26540515	20	ANGPT4	Body	72	0.054	0.000286
cg24677093	10	C10orf41	Body	54	-0.063	0.000291
cg02244175	5		Intergenic	57	0.062	0.000294
cg05269013	20	C20orf85	Body	54	0.037	0.000294
cg01281611	12	C12orf67	TSS1500	51	-0.014	0.000296
cg26226110	1	ATAD3C	Body	50	0.054	0.000299
cg14086692	9		Intergenic	50	0.053	0.0003
cg13214121	7	PTPRN2	Body	57	-0.014	0.000306
cg25846076	15	KLHL25	5'UTR	60	0.031	0.00031
cg01925950	13	CDC16	Body	52	0.072	0.000313
cg02543462	2	IL1RN	TSS200	50	0.062	0.000318
cg03962451	2	GLS	Body	56	0.07	0.000321
cg08523694	5		Intergenic	65	-0.016	0.000326
cg13058214	11	TNNT3	Body	53	0.06	0.000326
cg19080053	6	LYRM4	3'UTR	61	0.079	0.000328
cg13947735	17	B3GNTL1	Body	57	0.072	0.000332
cg22757418	6		Intergenic	73	0.041	0.000336
cg05645982	8	FAM83A	Body	78	0.092	0.000342
cg21040575	17	MIR497;MIR195	TSS200	62	0.053	0.00036
cg10787548	8	GRINA	5'UTR	53	0.009	0.000364
cg22127773	17	KDM6B	Body	54	-0.013	0.00037
cg08135379	12	AMIGO2	TSS1500	51	0.019	0.000379
cg07955126	4	LRPAP1	Body	55	0.046	0.000381
cg23358564	5	PDLIM4	3'UTR	52	0.022	0.000388
cg03254161	17	DNAH17	Body	62	0.065	0.000393
cg01663440	12	RAD52	5'UTR	54	0.052	0.000394
cg25727029	15		Intergenic	61	0.028	0.000408
cg16822035	13	MCF2L	TSS1500	50	0.053	0.000408
cg26630735	18	CCDC68	TSS200	52	0.041	0.000411
cg14299455	19	KIR3DL3	TSS1500	61	0.046	0.000413
cg26320006	5	TRIO	Body	55	0.061	0.000415
cg24406754	12	C12orf56	Body	50	-0.035	0.000418
cg04322572	10		Intergenic	52	-0.084	0.000419
cg11601967	7	MAD1L1	Body	69	0.09	0.000421
cg14001871	13	ATP11A	Body	52	-0.025	0.000424
cg09926364	14	DPF3	3'UTR	52	0.076	0.000427
cg20207470	17		Intergenic	51	0.048	0.000434
cg06096446	6	TULP4	Body	71	0.084	0.000434
cg15620404	13	MCF2L	Body	60	-0.017	0.000462
cg05303280	15	GLDN	TSS1500	59	0.056	0.000465
cg22728830	11		Intergenic	53	-0.107	0.000473
cg19868934	6	MSH5	TSS1500	56	0.03	0.000481
cg08655788	1		Intergenic	55	0.014	0.000495
cg02314201	10		Intergenic	54	0.123	0.000506
cg21843594	22	HORMAD2	TSS200	65	0.046	0.000511
cg01710361	1	TTC39A	Body	51	0.06	0.000517
cg15329876	17	KRT9	TSS1500	53	0.052	0.000526
cg10996589	12	NCOR2	5'UTR	58	0.073	0.00053
cg06399427	2		Intergenic	52	-0.032	0.000538
cg08550517	16		Intergenic	50	0.056	0.000547
cg05949397	11		Intergenic	50	0.07	0.000559
cg04408200	10	ACTR1A	3'UTR	53	0.018	0.00056
cg01493297	16	LOC146336	Body	55	-0.046	0.000571
cg19678392	7	PON1	5'UTR	54	-0.116	0.000571
cg06408912	10		Intergenic	53	0.047	0.000577
cg13926569	10	PAPSS2	TSS1500	52	0.03	0.000588
cg15644413	1	C1orf216	TSS1500	52	0.054	0.000599
cg13566430	5	IL13	TSS1500	61	0.029	0.000605
cg22083325	17	LOC440461	TSS200	58	0.029	0.000616
cg23887948	15	STRA6	5'UTR	57	0.077	0.000619
cg08347373	2	CD302	Body	51	0.07	0.000619
cg01335658	10		Intergenic	58	0.054	0.00062
cg18282849	11	CCDC81	TSS200	53	0.02	0.000637
cg20790648	3		Intergenic	52	0.086	0.000647
cg06741653	12		Intergenic	53	0.035	0.000664
cg01932663	3	C3orf26;FILIP1L	5'UTR	68	0.033	0.000668
cg16463100	5	PFN3	TSS200	63	-0.023	0.000669
cg16278828	15	MAN2C1	Body	56	-0.01	0.000676
cg11168104	5		Intergenic	63	0.113	0.000681
cg23232188	3	EAF2	Body	52	0.05	0.000686
cg08119452	13	OLFM4	TSS1500	51	0.068	0.000691
cg00017033	14	C14orf135	5'UTR	51	-0.01	0.000696
cg03897489	8		Intergenic	55	0.036	0.000704
cg17848797	1	UBE2J2	TSS1500	51	0.06	0.000729
cg06208382	12	PPM1H	Body	52	0.059	0.000734
cg03493768	4	ART3	5'UTR	50	0.042	0.000745
cg13192714	14	MIR1185-2	TSS200	52	0.028	0.000762
cg18607849	17	RPTOR	Body	56	0.016	0.000763
cg17997310	3	MITF	Body	65	0.013	0.000782
cg14119936	11	OR51F1	1stExon	59	0.027	0.000801
cg02009358	3	RBMS3	Body	63	0.034	0.000802
cg09632976	16		Intergenic	51	0.063	0.000804
cg23958319	11	NCAM1	Body	53	0.026	0.000807
cg01791798	5	MAST4	Body	58	0.049	0.000861
cg22859727	14	FLRT2	3'UTR	50	0.063	0.000876
cg26608305	11	AP2A2	TSS1500	51	0.061	0.000888
cg09143801	1	SEMA6C	Body	68	-0.076	0.000897
cg09348012	6		Intergenic	54	-0.043	0.000928
cg22460173	19		Intergenic	62	0.046	0.000969
cg25142500	17	FLJ90757	Body	54	0.069	0.000988
cg15672749	17	MKS1	TSS1500	51	0.036	0.00101
cg16834356	8	DEFA6	Body	59	0.022	0.00106
cg24167314	12	PAH	TSS200	54	0.023	0.00107
cg26139975	5		Intergenic	65	0.067	0.00108
cg26239850	11		Intergenic	52	0.036	0.00109
cg13316148	2	STAT4	Body	51	0.033	0.0011
cg25314111	5	AACSL	TSS1500	57	0.03	0.00112
cg12340546	6	TRIM39	5'UTR	72	0.023	0.00116
cg19570897	15	KIF7	Body	56	0.051	0.00125
cg17263974	15	PCSK6	TSS200	55	-0.031	0.00127
cg20073344	2		Intergenic	55	-0.03	0.00135
cg18135489	11		Intergenic	52	0.034	0.00136
cg13620715	9		Intergenic	69	0.023	0.00138
cg12554483	10	VENTX	TSS200	53	-0.057	0.00167
cg27179866	6		Intergenic	51	-0.063	0.00169
cg20790798	5		Intergenic	55	0.116	0.00188
cg26862964	4	ARSJ	Body	55	0.033	0.00195
cg01283332	5	LINC02116	Intergenic	51	0.133	0.00199
cg13304350	17		Intergenic	52	-0.058	0.00213
cg26630859	5		Intergenic	60	0.037	0.00226
53 genes and their corresponding 60 CpGs enriched in the cell activation (GO:0001775) process are in bold font. #: Genes located at intergenic regions were not found in the Illumina annotation file. $Gene names were obtained from the UCSC Genome Browser.
