# Supplementary material for: DNA Methylation at Birth Showing Age-Specific Association with Atopy in Children: A Prospective Longitudinal Study
Source: Epigenomes. 2026 May 27;10(2):33. doi: 10.3390/epigenomes10020033 (PMC13298419; doi:10.3390/epigenomes10020033)
Supplement: Supplementary file 1 [file epigenomes-10-00033-s001.zip › supplemental table S2.xlsx]

## Sheet: S2
Supplement Table S2. Top 20 biological pathways identified from pathway enrichment analysis using 601 CpGs that passed screening.
Go Term	Oncology	GO Biological Process	P value	FDR P value
GO:0001775	BP	cell activation	7.44736e-07	0.0170485
GO:0002521	BP	leukocyte differentiation	5.17055e-05	0.394547
GO:0030097	BP	hemopoiesis	0.000109444	0.443002
GO:0046649	BP	lymphocyte activation	0.00011772	0.443002
GO:0051651	BP	maintenance of location in cell	0.000128428	0.443002
GO:0006954	BP	inflammatory response	0.000135463	0.443002
GO:0051341	BP	regulation of oxidoreductase activity	0.000167322	0.467297
GO:0042110	BP	T cell activation	0.000196294	0.467297
GO:0045321	BP	leukocyte activation	0.000204131	0.467297
GO:0050865	BP	regulation of cell activation	0.0002736	0.569387
GO:0022407	BP	regulation of cell-cell adhesion	0.000480697	0.867104
GO:0051235	BP	maintenance of location	0.000492415	0.867104
GO:0032768	BP	regulation of monooxygenase activity	0.000538282	0.880169
GO:0002376	BP	immune system process	0.00058054	0.885981
GO:0002931	BP	response to ischemia	0.000702347	0.96729
GO:1905937	BP	negative regulation of germ cell proliferation	0.000825907	0.96729
GO:2000255	BP	negative regulation of male germ cell proliferation	0.000825907	0.96729
GO:0002903	BP	negative regulation of B cell apoptotic process	0.000861906	0.96729
GO:1903131	BP	mononuclear cell differentiation	0.000887345	0.96729
GO:0050867	BP	positive regulation of cell activation	0.00100853	1
BP=Biological Process
