# Supplementary material for: DNA Methylation at Birth Showing Age-Specific Association with Atopy in Children: A Prospective Longitudinal Study
Source: Epigenomes. 2026 May 27;10(2):33. doi: 10.3390/epigenomes10020033 (PMC13298419; doi:10.3390/epigenomes10020033)
Supplement: Supplementary file 1 [file epigenomes-10-00033-s001.zip › supplemental table S3.xlsx]

## Sheet: S3
Supplement Table S3. Age-specific associations of DNAm at CpGs with SPT in the F2 cohort. The CpGs showing statistically significant interactions between DNAm and age in the F2 cohort were tested in the F1 cohort.
CpGs	Chromosome number	Gene name	Location#	F2 Log Odds	F2 Raw P value	F2 FDR P value	F1 Log Odds	F1 P value
cg00017033	14	C14orf135	5'UTR	-1.083	0.003		-0.267	0.266
cg00017033*Time				0.29	0.001	0.007	0.02	0.171
cg00026290	4	CLNK	TSS200	2.748	<0.001		-0.171	0.585
cg00026290*Time				-0.43	0.005	0.013	-0.019	0.346
cg00041989	17	CCDC182	Intergenic	2.929	0.001		-0.069	0.841
cg00041989*Time				-0.429	0.009	0.017	-0.033	0.134
cg00085123	2	LINC01814	Intergenic	3.208	0.004		-0.602	0.061
cg00085123*Time				-0.437	0.028	0.036	0.043	0.029
cg00119811	5	RGNEF	Body	2.126	0.002		-0.035	0.92
cg00119811*Time				-0.316	0.012	0.02	-0.007	0.769
cg00326131	2	RTKN	TSS1500	-3.999	<0.001		0.048	0.912
cg00326131*Time				0.707	<0.001	<0.001	0.011	0.691
cg00437360	17	HS3ST3B1	Body	-2.259	0.004		0.474	0.078
cg00437360*Time				0.488	0.001	0.008	-0.019	0.257
cg00500789	1	C1orf210	TSS200	-3.079	<0.001		0.486	0.148
cg00500789*Time				0.593	<0.001	<0.001	-0.006	0.803
cg00519299	11	GPR44	TSS200	3.683	0.001		-0.175	0.607
cg00519299*Time				-0.507	0.014	0.023	0	0.984
cg00548708	17	DLX4	Intergenic	2.672	0.001		-0.07	0.839
cg00548708*Time				-0.48	0.001	0.008	-0.002	0.931
cg00585790	2	LIMS1	5'UTR	2.765	<0.001		-0.499	0.161
cg00585790*Time				-0.444	0.002	0.009	0.019	0.404
cg00586700	19	FCGRT	TSS1500	2.654	0.003		-0.723	0.027
cg00586700*Time				-0.355	0.035	0.043	0.05	0.012
cg00612751	2	FMNL2	Body	2.923	<0.001		-0.461	0.157
cg00612751*Time				-0.457	0.002	0.009	-0.002	0.915
cg00708789	4	PROM1	5'UTR	2.327	<0.001		-0.324	0.311
cg00708789*Time				-0.399	0.002	0.009	-0.005	0.798
cg00719771	6		Intergenic	2.498	<0.001		-0.531	0.139
cg00719771*Time				-0.376	0.002	0.009	0.009	0.681
cg00802478	4	RBM47	5'UTR	2.737	0.001		-0.319	0.358
cg00802478*Time				-0.428	0.005	0.013	-0.012	0.586
cg00839873	14	ASB2	Body	2.994	0.001		-0.233	0.498
cg00839873*Time				-0.405	0.026	0.034	-0.009	0.681
cg00852846	2		Intergenic	3.193	0.001		-0.104	0.811
cg00852846*Time				-0.5	0.009	0.016	-0.019	0.468
cg00852964	6	VNN1	1stExon	2.681	0.002		-0.363	0.219
cg00852964*Time				-0.396	0.018	0.026	0.01	0.596
cg00879824	6		Intergenic	2.714	<0.001		-0.607	0.059
cg00879824*Time				-0.373	0.005	0.013	0.019	0.328
cg01008154	1	PIK3R3	Body	2.349	<0.001		0.225	0.491
cg01008154*Time				-0.472	<0.001	<0.001	-0.029	0.182
cg01290568	2	IL1B	5'UTR	2.799	0.001		-0.577	0.071
cg01290568*Time				-0.407	0.008	0.016	0.019	0.361
cg01449715	13	RNASEH2B	Body	2.367	0.001		-0.369	0.295
cg01449715*Time				-0.35	0.004	0.011	0.007	0.759
cg01493297	16	LOC146336	Body	-3.035	0.003		-0.24	0.471
cg01493297*Time				0.467	0.01	0.017	0.02	0.372
cg01510278	16		Intergenic	3.049	0.002		-0.05	0.874
cg01510278*Time				-0.377	0.029	0.037	-0.009	0.634
cg01519508	16	FOXF1$	Intergenic	-2.436	0.008		-0.355	0.26
cg01519508*Time				0.408	0.009	0.017	0.042	0.032
cg01545109	7	WDR86	Body	2.95	0.005		-0.269	0.519
cg01545109*Time				-0.443	0.01	0.018	0.001	0.984
cg01574513	16		Intergenic	1.984	<0.001		-0.084	0.643
cg01574513*Time				-0.249	0.014	0.021	0.004	0.761
cg01594290	1		Intergenic	2.246	<0.001		-0.214	0.401
cg01594290*Time				-0.347	0.001	0.007	0.001	0.945
cg01595717	9	EHMT1	Body	2.551	<0.001		-0.248	0.502
cg01595717*Time				-0.434	<0.001	0.007	0.001	0.951
cg01616876	12	RASAL1	Body	2.791	<0.001		-0.189	0.583
cg01616876*Time				-0.363	0.011	0.019	-0.013	0.538
cg01627483	1	MTMR9L	TSS1500	3.854	0.001		-0.004	0.99
cg01627483*Time				-0.532	0.015	0.023	-0.006	0.777
cg01663440	12	RAD52	5'UTR	3.656	0.004		-0.25	0.57
cg01663440*Time				-0.55	0.02	0.028	-0.007	0.775
cg01710361	1	TTC39A	Body	3.017	0.001		-0.238	0.57
cg01710361*Time				-0.428	0.008	0.016	-0.03	0.248
cg01749725	8		Intergenic	3.674	<0.001		-0.606	0.099
cg01749725*Time				-0.507	0.006	0.014	0.023	0.312
cg01791798	5	MAST4	Body	3.575	0.002		-0.261	0.471
cg01791798*Time				-0.497	0.018	0.026	0.01	0.656
cg01885291	6		Intergenic	2.929	0.003		-0.26	0.42
cg01885291*Time				-0.468	0.012	0.02	0.016	0.409
cg01925950	13	CDC16	Body	2.459	<0.001		-0.477	0.1
cg01925950*Time				-0.36	0.006	0.014	0.003	0.853
cg01932663	3	C3orf26;FILIP1L	5'UTR	5.017	<0.001		-0.282	0.493
cg01932663*Time				-0.675	0.006	0.014	0.012	0.648
cg01950958	1	NUDT17	TSS1500	4.398	0.004		-0.47	0.201
cg01950958*Time				-0.655	0.024	0.033	0.03	0.195
cg01964852	7	HOXA3	3'UTR	-2.119	0.001		0.026	0.932
cg01964852*Time				0.279	0.024	0.032	0.007	0.749
cg01980928	19	C19orf34;CSNK1G2	5'UTR	-2.71	<0.001		-0.294	0.328
cg01980928*Time				0.442	0.001	0.008	-0.002	0.905
cg02009358	3	RBMS3	Body	5.005	0.001		0.994	0.063
cg02009358*Time				-0.662	0.013	0.021	-0.075	0.027
cg02025270	19	HSH2D	5'UTR	3.116	0.001		0.333	0.327
cg02025270*Time				-0.466	0.006	0.014	-0.016	0.43
cg02187231	2	VAX2	Body	2.559	<0.001		-0.019	0.952
cg02187231*Time				-0.429	0.001	0.008	-0.002	0.935
cg02189117	4	ACOX3	TSS1500	-2.113	0.004		0.089	0.745
cg02189117*Time				0.412	0.002	0.008	0.005	0.738
cg02224021	19		Intergenic	2.046	0.001		-0.046	0.855
cg02224021*Time				-0.292	0.01	0.018	0.004	0.791
cg02240622	15	PLCB2	TSS1500	3.386	<0.001		0.014	0.969
cg02240622*Time				-0.415	0.012	0.02	-0.024	0.282
cg02357751	22	GP1BB;SEPT5	TSS200	1.479	0.001		-0.193	0.243
cg02357751*Time				-0.221	0.006	0.014	0.021	0.041
cg02381385	19	SIGLEC12	TSS200	2.436	0.004		-0.501	0.1
cg02381385*Time				-0.356	0.016	0.024	0.016	0.384
cg02508830	7	FBXL13;LRRC17	Body	2.762	<0.001		-0.339	0.282
cg02508830*Time				-0.426	0.004	0.011	0.008	0.692
cg02551745	3		Intergenic	2.878	<0.001		-0.233	0.435
cg02551745*Time				-0.508	<0.001	0.007	-0.018	0.333
cg02597698	22	OSM	TSS200	1.663	0.001		-0.271	0.46
cg02597698*Time				-0.205	0.019	0.026	0.02	0.378
cg02736016	12	WNK1	Body	3.58	0.001		-0.085	0.831
cg02736016*Time				-0.461	0.019	0.027	-0.029	0.221
cg02775243	10		Intergenic	2.746	<0.001		-0.465	0.198
cg02775243*Time				-0.409	0.004	0.011	0.01	0.643
cg02787980	8	PNOC	5'UTR	3.117	<0.001		0.16	0.413
cg02787980*Time				-0.456	<0.001	0.007	-0.009	0.486
cg02832357	17	STAT5B	TSS1500	2.788	<0.001		-0.269	0.362
cg02832357*Time				-0.413	<0.001	0.007	0.004	0.845
cg02925248	16	TRAF7	5'UTR	-2.584	0.014		0.858	0.048
cg02925248*Time				0.433	0.018	0.026	-0.046	0.079
cg02963878	20	CHRNA4	3'UTR	3.968	<0.001		0.144	0.583
cg02963878*Time				-0.758	<0.001	<0.001	-0.023	0.19
cg02971581	1		Intergenic	1.923	0.007		-0.036	0.875
cg02971581*Time				-0.297	0.015	0.023	-0.002	0.898
cg03106245	11	SPI1	5'UTR	2.471	<0.001		-0.947	0.01
cg03106245*Time				-0.462	<0.001	0.007	0.039	0.077
cg03189821	4	STOX2	Body	-2.706	<0.001		0.292	0.346
cg03189821*Time				0.558	<0.001	0.007	-0.016	0.415
cg03230858	19	C19orf21	TSS200	-4.005	<0.001		0.054	0.901
cg03230858*Time				0.698	0.002	0.009	0.01	0.719
cg03254161	17	DNAH17	Body	1.559	0.003		-0.066	0.772
cg03254161*Time				-0.222	0.04	0.048	-0.007	0.61
cg03307177	3		Intergenic	1.837	<0.001		0.069	0.738
cg03307177*Time				-0.224	0.006	0.014	-0.007	0.601
cg03409108	6	PACSIN1	5'UTR	2.548	0.001		-0.035	0.926
cg03409108*Time				-0.387	0.006	0.014	-0.02	0.374
cg03421236	16		Intergenic	2.503	<0.001		-0.596	0.058
cg03421236*Time				-0.386	0.002	0.008	0.021	0.286
cg03446244	16		Intergenic	-3.228	0.01		0.05	0.899
cg03446244*Time				0.577	0.007	0.015	0.006	0.798
cg03487027	10	ZNF503	Body	-1.637	<0.001		0.47	0.009
cg03487027*Time				0.278	<0.001	0.007	-0.019	0.116
cg03493768	4	ART3	5'UTR	4.085	<0.001		-0.187	0.582
cg03493768*Time				-0.653	0.004	0.012	-0.005	0.83
cg03544474	3	UROC1	Body	2.825	0.003		-0.178	0.658
cg03544474*Time				-0.419	0.025	0.034	-0.015	0.535
cg03724368	17		Intergenic	3.573	<0.001		-0.074	0.811
cg03724368*Time				-0.761	<0.001	<0.001	-0.004	0.824
cg03764364	10		Intergenic	2.447	0.001		-0.203	0.491
cg03764364*Time				-0.395	0.003	0.009	-0.004	0.821
cg03875496	6		Intergenic	2.547	<0.001		-0.488	0.173
cg03875496*Time				-0.331	0.012	0.02	0.018	0.415
cg03897489	8		Intergenic	5.67	<0.001		-0.675	0.136
cg03897489*Time				-0.846	<0.001	0.007	0.003	0.903
cg03924115	9	QRFP	1stExon	2.893	<0.001		-0.038	0.917
cg03924115*Time				-0.421	0.001	0.008	-0.028	0.203
cg03962451	2	GLS	Body	2.565	0.001		-0.108	0.781
cg03962451*Time				-0.352	0.008	0.015	0.002	0.927
cg03966685	7	CYP2W1	Body	-2.904	<0.001		0.177	0.595
cg03966685*Time				0.325	0.009	0.017	-0.01	0.628
cg04004830	2	SDPR	1stExon	1.868	0.003		0.017	0.954
cg04004830*Time				-0.315	0.003	0.009	0.001	0.967
cg04014328	17	HOXB4	3'UTR	-2.794	<0.001		-0.06	0.876
cg04014328*Time				0.407	0.005	0.013	0.013	0.586
cg04068578	3	ST3GAL6	5'UTR	3.075	<0.001		-0.391	0.273
cg04068578*Time				-0.489	0.004	0.012	0.009	0.685
cg04079779	16	MLST8	Body	-2.073	0.003		-0.223	0.422
cg04079779*Time				0.406	0.003	0.009	0.01	0.565
cg04169483	8		Intergenic	1.908	<0.001		0.01	0.972
cg04169483*Time				-0.268	0.006	0.014	-0.007	0.696
cg04202465	17		Intergenic	-2.952	0.001		-0.033	0.938
cg04202465*Time				0.413	0.004	0.012	-0.002	0.94
cg04317047	5	MIR143;LOC728264	TSS200	2.473	0.004		-0.541	0.105
cg04317047*Time				-0.423	0.004	0.011	0.012	0.564
cg04324821	2		Intergenic	2.865	<0.001		-0.147	0.646
cg04324821*Time				-0.46	0.001	0.007	-0.003	0.9
cg04408200	10	ACTR1A	3'UTR	4.076	0.007		0.073	0.806
cg04408200*Time				-0.618	0.019	0.027	-0.02	0.255
cg04486886	5		Intergenic	2.7	<0.001		-0.19	0.558
cg04486886*Time				-0.439	0.005	0.012	0.021	0.301
cg04528931	2	HDAC4	Body	2.807	<0.001		-0.184	0.547
cg04528931*Time				-0.477	<0.001	<0.001	-0.004	0.83
cg04606076	13		Intergenic	2.749	0.004		-0.193	0.559
cg04606076*Time				-0.454	0.011	0.019	-0.005	0.818
cg04623297	2	RFX8	Body	-3.882	<0.001		0.601	0.118
cg04623297*Time				0.619	<0.001	<0.001	-0.033	0.173
cg04628369	20	PMEPA1	5'UTR	3.291	<0.001		-0.317	0.249
cg04628369*Time				-0.515	0.003	0.01	0.023	0.185
cg04642300	6	ARMC2	Body	2.631	0.004		0.141	0.67
cg04642300*Time				-0.377	0.022	0.03	-0.026	0.186
cg04659582	2		Intergenic	3.154	<0.001		-0.403	0.24
cg04659582*Time				-0.438	0.002	0.009	0.023	0.3
cg04706627	19	TMEM150B	TSS200	2.341	<0.001		-0.06	0.85
cg04706627*Time				-0.337	0.003	0.009	-0.017	0.376
cg04772025	11		Intergenic	1.758	0.002		-0.324	0.319
cg04772025*Time				-0.287	0.004	0.012	0.03	0.148
cg04800503	17	HOXB3	5'UTR	-1.518	0.001		0.093	0.741
cg04800503*Time				0.196	0.022	0.03	0.001	0.945
cg04874795	16		Intergenic	2.232	0.001		-0.075	0.702
cg04874795*Time				-0.296	0.038	0.046	0.012	0.331
cg04907173	11	POLA2	Body	2.534	<0.001		-0.443	0.109
cg04907173*Time				-0.322	0.014	0.022	0.008	0.634
cg04952446	2	PNKD	Body;Body	2.827	<0.001		-0.19	0.646
cg04952446*Time				-0.467	0.003	0.009	0.002	0.924
cg04989278	1	PDE4B	3'UTR	2.626	<0.001		-0.435	0.215
cg04989278*Time				-0.364	0.005	0.013	0.012	0.586
cg05115424	17	PRKCA	Body	2.504	<0.001		-0.167	0.617
cg05115424*Time				-0.485	0.001	0.008	0.003	0.878
cg05141432	3	GBE1	TSS1500	2.961	0.001		-0.076	0.816
cg05141432*Time				-0.457	0.004	0.012	-0.016	0.457
cg05255351	5	LPCAT1	Body	3.018	<0.001		-0.941	0.006
cg05255351*Time				-0.401	0.02	0.028	0.032	0.124
cg05269013	20	C20orf85	Body	4.722	0.003		-0.702	0.119
cg05269013*Time				-0.754	0.008	0.015	0.067	0.016
cg05303280	15	GLDN	TSS1500	4.819	0.002		-0.302	0.439
cg05303280*Time				-0.642	0.03	0.038	-0.007	0.762
cg05368966	12		Intergenic	2.401	<0.001		0.084	0.743
cg05368966*Time				-0.357	0.005	0.013	-0.013	0.435
cg05371506	1	TSPAN1	Body	2.505	<0.001		-0.432	0.161
cg05371506*Time				-0.3	0.018	0.026	0.014	0.468
cg05595692	2	HK2	TSS1500	2.559	<0.001		-0.265	0.444
cg05595692*Time				-0.312	0.012	0.02	-0.024	0.265
cg05645982	8	FAM83A	Body	2.635	0.001		-0.08	0.82
cg05645982*Time				-0.405	0.007	0.015	-0.005	0.842
cg05650238	5		Intergenic	2.462	0.001		-0.101	0.746
cg05650238*Time				-0.381	0.006	0.014	-0.012	0.569
cg05667818	7	ST7;ST7OT2	TSS1500	2.609	0.001		-0.38	0.213
cg05667818*Time				-0.415	0.007	0.015	0.001	0.943
cg05861567	22	MLC1	5'UTR	2.694	<0.001		-0.398	0.122
cg05861567*Time				-0.375	0.001	0.007	0.007	0.654
cg05876824	6		Intergenic	2.228	<0.001		0.065	0.851
cg05876824*Time				-0.388	0.001	0.007	-0.004	0.845
cg05949397	11		Intergenic	2.547	<0.001		-0.304	0.253
cg05949397*Time				-0.367	0.001	0.008	0.002	0.927
cg06012428	6	ARID1B	Body	3.224	<0.001		-0.375	0.304
cg06012428*Time				-0.456	0.002	0.009	-0.005	0.837
cg06013494	17	CD300LB	TSS1500	2.957	<0.001		-0.505	0.147
cg06013494*Time				-0.398	0.009	0.017	0.023	0.293
cg06096446	6	TULP4	Body	2.401	<0.001		-0.379	0.222
cg06096446*Time				-0.358	0.001	0.007	0.013	0.482
cg06145800	16	PPL	Body	-4.293	<0.001		0.285	0.589
cg06145800*Time				0.693	0.002	0.009	-0.011	0.739
cg06208382	12	PPM1H	Body	2.779	0.005		-0.448	0.288
cg06208382*Time				-0.369	0.031	0.039	0.001	0.974
cg06270147	10	SLC29A3	TSS200	1.754	0.048		0.474	0.094
cg06270147*Time				-0.343	0.006	0.014	-0.038	0.042
cg06399427	2		Intergenic	-1.621	0.028		0.334	0.124
cg06399427*Time				0.295	0.034	0.042	-0.017	0.22
cg06408912	10		Intergenic	4.025	0.016		-0.302	0.498
cg06408912*Time				-0.658	0.025	0.034	0.017	0.533
cg06677416	10		Intergenic	2.379	<0.001		-0.006	0.985
cg06677416*Time				-0.342	0.008	0.015	-0.004	0.829
cg06776976	1	TMEM206	TSS1500	2.773	<0.001		0.066	0.815
cg06776976*Time				-0.475	<0.001	<0.001	-0.012	0.539
cg06862696	19	LPPR2	Body	-4.742	<0.001		0.238	0.578
cg06862696*Time				0.508	0.026	0.034	0.01	0.719
cg06881093	2	PAX8	5'UTR	2.909	<0.001		0.024	0.914
cg06881093*Time				-0.452	<0.001	0.007	-0.012	0.425
cg07071036	19	FCGRT	TSS1500	3.313	<0.001		-0.388	0.314
cg07071036*Time				-0.533	0.001	0.007	0.002	0.931
cg07115110	3	CCR1	TSS200	2.479	<0.001		-0.19	0.567
cg07115110*Time				-0.403	0.004	0.011	0.001	0.982
cg07166800	2	PRDXDD1P	Body	3.574	0.003		-0.161	0.595
cg07166800*Time				-0.57	0.014	0.022	0.002	0.936
cg07226162	10		Intergenic	1.114	<0.001		0.09	0.584
cg07226162*Time				-0.155	0.004	0.012	-0.005	0.607
cg07280097	3	GP9	TSS200	2.896	<0.001		-0.087	0.797
cg07280097*Time				-0.37	0.007	0.015	-0.023	0.283
cg07295362	2		Intergenic	2.102	0.002		-0.692	0.017
cg07295362*Time				-0.302	0.015	0.023	0.021	0.252
cg07383757	11	TRPC2	TSS200	2.393	<0.001		-0.446	0.186
cg07383757*Time				-0.41	0.002	0.009	0.014	0.49
cg07488576	2	SDPR	1stExon	2.516	<0.001		-0.059	0.843
cg07488576*Time				-0.366	0.008	0.015	-0.006	0.745
cg07513622	7		Intergenic	2.251	0.004		0.333	0.288
cg07513622*Time				-0.308	0.034	0.042	-0.023	0.219
cg07537821	11	CRTAM	Body	2.364	0.002		0.251	0.428
cg07537821*Time				-0.502	0.002	0.009	-0.033	0.089
cg07744502	11	C11orf75	5'UTR	3.403	0.001		-0.543	0.211
cg07744502*Time				-0.508	0.005	0.013	-0.009	0.751
cg07892167	8	R3HCC1	TSS1500	2.624	<0.001		0.021	0.943
cg07892167*Time				-0.372	0.001	0.008	-0.009	0.629
cg07935340	2	NPPC	TSS1500	2.055	0.023		-0.185	0.48
cg07935340*Time				-0.402	0.008	0.016	0.006	0.697
cg07955126	4	LRPAP1	Body	2.233	<0.001		-0.113	0.667
cg07955126*Time				-0.383	0.001	0.008	0.005	0.766
cg08038629	1	RCC2	Body	2.605	<0.001		-0.355	0.294
cg08038629*Time				-0.33	0.011	0.019	-0.004	0.842
cg08076437	16		Intergenic	2.836	0.001		-0.402	0.267
cg08076437*Time				-0.387	0.01	0.018	0.013	0.539
cg08119452	13	OLFM4	TSS1500	2.489	<0.001		-0.455	0.156
cg08119452*Time				-0.365	0.003	0.01	0.02	0.276
cg08120831	12	LRRC43	5'UTR	2.722	<0.001		0.033	0.926
cg08120831*Time				-0.381	0.01	0.017	-0.015	0.512
cg08129092	1	INTS3	3'UTR	2.568	0.002		-0.384	0.212
cg08129092*Time				-0.35	0.013	0.021	-0.007	0.712
cg08135379	12	AMIGO2	TSS1500	2.611	<0.001		0.531	0.087
cg08135379*Time				-0.469	<0.001	<0.001	-0.05	0.015
cg08135406	3		Intergenic	-1.74	0.001		-0.108	0.655
cg08135406*Time				0.27	0.007	0.015	0	0.991
cg08198187	12	AMN1	TSS1500	3.716	<0.001		-0.471	0.198
cg08198187*Time				-0.467	0.011	0.019	0.012	0.593
cg08200625	19	F2RL3	Body	-3.676	0.015		-0.467	0.305
cg08200625*Time				0.779	0.006	0.014	0.016	0.589
cg08223235	18	BCL2	Body	2.393	0.002		-0.011	0.967
cg08223235*Time				-0.365	0.01	0.017	-0.03	0.092
cg08337633	7	VOPP1	Body	1.894	0.002		-0.228	0.449
cg08337633*Time				-0.243	0.033	0.041	-0.013	0.515
cg08347373	2	CD302	Body	2.553	0.002		-0.335	0.282
cg08347373*Time				-0.397	0.007	0.015	0.003	0.883
cg08364137	7		Intergenic	1.184	0.013		-0.071	0.535
cg08364137*Time				-0.179	0.031	0.04	0.008	0.309
cg08394278	5	DOK3	TSS200	2.961	<0.001		-0.213	0.581
cg08394278*Time				-0.409	0.007	0.015	-0.018	0.46
cg08504143	19		Intergenic	2.077	0.001		0.167	0.385
cg08504143*Time				-0.347	0.002	0.009	-0.01	0.389
cg08523694	5		Intergenic	-2.926	<0.001		-0.078	0.791
cg08523694*Time				0.457	0.003	0.009	0.033	0.061
cg08550517	16		Intergenic	3.976	<0.001		0.065	0.86
cg08550517*Time				-0.662	<0.001	0.007	-0.037	0.107
cg08612011	12	AQP2	3'UTR	1.867	0.001		0.398	0.149
cg08612011*Time				-0.281	0.006	0.014	-0.001	0.954
cg08622675	7	KDELR2	TSS1500	-2.064	<0.001		0.624	0.002
cg08622675*Time				0.323	0.001	0.007	-0.04	0.003
cg08655788	1		Intergenic	3.922	0.005		0.081	0.807
cg08655788*Time				-0.521	0.041	0.049	-0.025	0.234
cg08693172	19	PGLYRP1	TSS200	2.614	<0.001		0.329	0.242
cg08693172*Time				-0.448	<0.001	0.007	-0.038	0.037
cg08806632	19	LYL1	TSS1500	2.872	<0.001		-0.135	0.67
cg08806632*Time				-0.408	0.002	0.009	-0.013	0.512
cg08880817	6	TXNDC5	5'UTR	3.509	0.002		-0.398	0.34
cg08880817*Time				-0.483	0.029	0.037	-0.021	0.416
cg09015973	2	ARHGEF4	TSS1500	1.791	0.005		-0.344	0.122
cg09015973*Time				-0.252	0.04	0.049	0.02	0.148
cg09037630	6		Intergenic	2.579	0.001		-0.2	0.527
cg09037630*Time				-0.349	0.011	0.019	-0.015	0.465
cg09063936	2		Intergenic	2.673	<0.001		-0.252	0.469
cg09063936*Time				-0.426	0.001	0.008	-0.003	0.901
cg09089242	11	LMO2	TSS1500	2.724	0.001		0.646	0.016
cg09089242*Time				-0.47	0.002	0.009	-0.04	0.022
cg09099572	16	FHOD1	Body	-3.778	0.003		0.021	0.954
cg09099572*Time				0.663	0.002	0.009	0.008	0.743
cg09110394	6	LRRC16A	Body	2.983	0.001		-0.651	0.102
cg09110394*Time				-0.406	0.02	0.028	0.025	0.339
cg09143801	1	SEMA6C	Body	-1.625	<0.001		0.149	0.394
cg09143801*Time				0.21	0.005	0.014	-0.009	0.399
cg09262230	6	TMEM181	3'UTR	-2.862	0.001		0.202	0.496
cg09262230*Time				0.371	0.035	0.043	-0.014	0.456
cg09305503	17	NTN1	Body	-3.926	<0.001		-0.179	0.703
cg09305503*Time				0.579	0.007	0.015	0.033	0.294
cg09328979	16		Intergenic	1.619	0.002		0.069	0.59
cg09328979*Time				-0.29	0.001	0.008	-0.01	0.233
cg09347176	16	DPEP1	TSS1500	-3.419	0.002		0.449	0.244
cg09347176*Time				0.501	0.005	0.014	-0.023	0.315
cg09348012	6		Intergenic	-3.224	0.004		-0.074	0.828
cg09348012*Time				0.574	0.007	0.015	0.015	0.493
cg09478095	2		Intergenic	2.807	<0.001		-0.244	0.483
cg09478095*Time				-0.315	0.026	0.035	0.017	0.432
cg09518441	19	DOT1L	Body	-4.301	0.002		0.419	0.384
cg09518441*Time				0.568	0.033	0.041	0.018	0.572
cg09564361	8		Intergenic	2.629	<0.001		-0.062	0.832
cg09564361*Time				-0.39	0.002	0.009	-0.007	0.692
cg09630404	8	STAR	5'UTR	3.01	<0.001		-0.399	0.159
cg09630404*Time				-0.473	<0.001	0.007	0.019	0.276
cg09632976	16		Intergenic	2.486	<0.001		-0.522	0.062
cg09632976*Time				-0.293	0.01	0.018	0.005	0.767
cg09682183	6	UNC93A	Body	2.112	0.001		-0.188	0.419
cg09682183*Time				-0.323	0.015	0.023	-0.001	0.974
cg09761367	1		Intergenic	3.134	0.001		-0.321	0.362
cg09761367*Time				-0.486	0.009	0.017	-0.004	0.841
cg09853238	6		Intergenic	3.106	<0.001		-0.231	0.455
cg09853238*Time				-0.453	<0.001	0.007	0.001	0.951
cg09888840	11	SLC43A1	3'UTR	2.383	<0.001		-0.211	0.402
cg09888840*Time				-0.371	<0.001	0.007	-0.003	0.851
cg09976369	2	TSSC1	Body	3.215	<0.001		-0.047	0.895
cg09976369*Time				-0.44	0.007	0.015	-0.014	0.513
cg10061770	16	PRMT7	Body	2.367	<0.001		-0.555	0.062
cg10061770*Time				-0.337	0.002	0.009	0.026	0.159
cg10133725	11	SLC22A20	TSS1500	2.189	0.003		-0.132	0.676
cg10133725*Time				-0.301	0.031	0.04	0.006	0.735
cg10142436	15	EHD4	Body	2.693	0.002		-0.125	0.748
cg10142436*Time				-0.408	0.01	0.018	-0.014	0.569
cg10157902	5		Intergenic	-3.934	0.001		-0.159	0.697
cg10157902*Time				0.503	0.024	0.033	0.016	0.54
cg10179004	3	COL7A1;UCN2	TSS1500	3.952	0.003		0.323	0.516
cg10179004*Time				-0.578	0.014	0.022	-0.021	0.479
cg10331073	10	APBB1IP	Body	-2.145	0.001		-0.631	0.016
cg10331073*Time				0.326	0.005	0.013	0.029	0.077
cg10333594	16	CRAMP1L	Body	-4.315	0.001		0.332	0.49
cg10333594*Time				0.652	0.009	0.017	-0.033	0.278
cg10400081	11		Intergenic	2.284	<0.001		-0.542	0.076
cg10400081*Time				-0.327	0.008	0.016	-0.001	0.974
cg10506497	17	DHRS7C	Body	3.872	0.001		-0.422	0.142
cg10506497*Time				-0.664	0.002	0.009	0.035	0.045
cg10506844	10		Intergenic	-1.557	0.008		0.09	0.642
cg10506844*Time				0.279	0.008	0.016	0.007	0.578
cg10593219	10	C10orf27	5'UTR	2.574	0.002		-0.496	0.117
cg10593219*Time				-0.33	0.027	0.036	-0.004	0.857
cg10693635	6		Intergenic	3.764	<0.001		0.249	0.413
cg10693635*Time				-0.548	<0.001	0.007	-0.037	0.05
cg10741333	14	RGS6	5'UTR	4.059	<0.001		-0.214	0.515
cg10741333*Time				-0.853	<0.001	<0.001	-0.004	0.865
cg10777461	1	PEX14	Body	2.16	0.004		0.097	0.753
cg10777461*Time				-0.428	0.002	0.009	-0.02	0.264
cg10787548	8	GRINA	5'UTR	2.375	0.009		-0.314	0.247
cg10787548*Time				-0.418	0.011	0.018	0.012	0.475
cg10812236	2	PLEK	5'UTR	2.208	0.007		-0.328	0.357
cg10812236*Time				-0.376	0.01	0.018	0.003	0.902
cg10862535	19	PGLYRP1	TSS200	2.453	<0.001		-0.27	0.44
cg10862535*Time				-0.376	0.001	0.008	-0.004	0.842
cg11012153	20	RTEL1	Body	-2.436	0.001		0.219	0.559
cg11012153*Time				0.289	0.023	0.032	-0.003	0.888
cg11034626	6	RSPH9	TSS200	7.77	0.001		-0.118	0.881
cg11034626*Time				-1.166	0.005	0.012	-0.024	0.621
cg11046421	5		Intergenic	-1.945	<0.001		-0.429	0.41
cg11046421*Time				0.32	0.006	0.014	0.005	0.878
cg11201571	14		Intergenic	-1.163	<0.001		0.077	0.674
cg11201571*Time				0.342	<0.001	0.007	-0.007	0.575
cg11207353	19	LRRC25	TSS200	3.071	<0.001		0.106	0.75
cg11207353*Time				-0.39	0.003	0.011	-0.023	0.254
cg11399508	21	DSCR9	TSS1500	2.418	<0.001		0.07	0.826
cg11399508*Time				-0.352	0.002	0.009	-0.007	0.723
cg11416102	8	ERICH1	Body	-5.056	<0.001		0.08	0.839
cg11416102*Time				0.736	0.001	0.008	0.012	0.625
cg11551464	8		Intergenic	2.807	0.02		-0.385	0.4
cg11551464*Time				-0.54	0.01	0.018	-0.029	0.306
cg11601967	7	MAD1L1	Body	2.99	<0.001		-0.064	0.794
cg11601967*Time				-0.508	<0.001	0.007	-0.01	0.479
cg11606444	11	SORL1	Body	5.207	0.001		0.681	0.305
cg11606444*Time				-0.788	0.01	0.018	-0.084	0.036
cg11808677	12	USP5;CDCA3	TSS1500	-2.325	0.008		0.14	0.714
cg11808677*Time				0.327	0.036	0.044	0.029	0.204
cg12042714	15		Intergenic	2.487	<0.001		-0.42	0.2
cg12042714*Time				-0.471	<0.001	0.007	0.013	0.514
cg12076358	6	TAPBP	Body	-2.667	0.001		-0.541	0.055
cg12076358*Time				0.344	0.012	0.02	0.01	0.487
cg12090003	19	BST2	1stExon	2.536	0.001		-0.535	0.101
cg12090003*Time				-0.369	0.011	0.019	0	0.997
cg12118246	17	CD300A	TSS200	2.767	<0.001		0.005	0.987
cg12118246*Time				-0.43	<0.001	0.007	-0.02	0.325
cg12311837	4		Intergenic	2.342	0.001		-0.496	0.205
cg12311837*Time				-0.3	0.017	0.025	0.022	0.37
cg12340546	6	TRIM39	5'UTR	2.893	<0.001		0.483	0.072
cg12340546*Time				-0.455	0.006	0.014	-0.037	0.016
cg12368583	10	C10orf11	Body	2.83	<0.001		-0.452	0.141
cg12368583*Time				-0.435	0.003	0.009	0.011	0.58
cg12554483	10	VENTX	TSS200	-1.777	<0.001		0.464	0.019
cg12554483*Time				0.353	<0.001	<0.001	-0.028	0.022
cg12554857	4	HPGDS	5'UTR	2.445	<0.001		-0.606	0.09
cg12554857*Time				-0.398	0.001	0.008	0.026	0.248
cg12610479	10	ARHGAP21	TSS1500	2.464	0.008		-0.01	0.973
cg12610479*Time				-0.384	0.022	0.03	0.005	0.783
cg12690996	1	KLHL21	3'UTR	2.392	0.004		-0.561	0.11
cg12690996*Time				-0.324	0.032	0.041	0.014	0.52
cg12918213	12	MED13L	Body	2.828	<0.001		-0.279	0.396
cg12918213*Time				-0.43	0.004	0.012	-0.001	0.966
cg13031167	6	HLA-DPA1	TSS200	3.079	0.007		-0.663	0.084
cg13031167*Time				-0.444	0.029	0.038	0.037	0.125
cg13058214	11	TNNT3	Body	2.698	0.01		-0.218	0.572
cg13058214*Time				-0.373	0.03	0.038	-0.006	0.793
cg13144783	3	CCR1	5'UTR	2.642	<0.001		-0.196	0.562
cg13144783*Time				-0.391	0.001	0.008	-0.017	0.435
cg13170031	14		Intergenic	2.491	0.004		0.23	0.478
cg13170031*Time				-0.343	0.016	0.024	-0.024	0.226
cg13170807	17		Intergenic	3.304	<0.001		0.251	0.527
cg13170807*Time				-0.546	0.001	0.008	-0.006	0.817
cg13192714	14	MIR1185-2	TSS200	4.943	0.006		0.214	0.7
cg13192714*Time				-1.049	0.001	0.008	-0.038	0.262
cg13214121	7	PTPRN2	Body	-2.613	0.003		0.081	0.745
cg13214121*Time				0.386	0.012	0.02	0.004	0.794
cg13241681	13	TMCO3	Body	-1.913	<0.001		0.133	0.516
cg13241681*Time				0.271	0.003	0.009	0	0.972
cg13280108	11	SHANK2	Body	-4.033	<0.001		-0.05	0.894
cg13280108*Time				0.556	0.007	0.015	-0.001	0.964
cg13293295	2		Intergenic	2.539	0.004		-0.132	0.668
cg13293295*Time				-0.494	0.003	0.01	-0.008	0.702
cg13304350	17		Intergenic	-1.824	0.001		0.266	0.297
cg13304350*Time				0.394	0.002	0.009	-0.026	0.098
cg13316148	2	STAT4	Body	3.414	0.005		-0.091	0.774
cg13316148*Time				-0.469	0.035	0.043	-0.002	0.924
cg13328209	12		Intergenic	-3.371	0.001		0.241	0.524
cg13328209*Time				0.504	0.008	0.016	-0.019	0.438
cg13397898	9	QRFP	1stExon	3.012	0.001		-0.244	0.475
cg13397898*Time				-0.507	0.001	0.008	-0.017	0.411
cg13488556	15	TGM5	Body	2.464	0.001		-0.207	0.569
cg13488556*Time				-0.321	0.034	0.042	-0.008	0.705
cg13546414	14		Intergenic	3.194	<0.001		-0.219	0.627
cg13546414*Time				-0.366	0.028	0.037	-0.019	0.515
cg13566430	5	IL13	TSS1500	4.266	<0.001		-0.379	0.404
cg13566430*Time				-0.592	0.012	0.02	0.023	0.413
cg13597815	5		Intergenic	2.224	<0.001		0.137	0.644
cg13597815*Time				-0.358	0.001	0.008	-0.026	0.139
cg13615963	6	CCR6	5'UTR	3.004	<0.001		0.123	0.627
cg13615963*Time				-0.407	0.007	0.015	-0.032	0.063
cg13619349	20	C20orf118	TSS1500	-11.081	<0.001		-2.182	0.03
cg13619349*Time				1.642	0.001	0.008	0.117	0.053
cg13620715	9		Intergenic	6.326	<0.001		-1.075	0.022
cg13620715*Time				-1.036	<0.001	0.007	0.028	0.343
cg13740187	1	TPM3	TSS200	2.2	0.009		-0.088	0.698
cg13740187*Time				-0.322	0.032	0.04	-0.009	0.552
cg13926569	10	PAPSS2	TSS1500	6.228	0.003		-0.565	0.233
cg13926569*Time				-0.937	0.014	0.023	0.02	0.49
cg13947735	17	B3GNTL1	Body	2.672	0.001		-0.271	0.357
cg13947735*Time				-0.344	0.016	0.024	-0.009	0.613
cg13997975	10	ZNF503	3'UTR	-1.66	<0.001		0.253	0.109
cg13997975*Time				0.319	<0.001	<0.001	-0.011	0.281
cg14001023	19	PGLYRP1	5'UTR	1.797	0.003		-0.015	0.957
cg14001023*Time				-0.264	0.02	0.028	-0.003	0.886
cg14001871	13	ATP11A	Body	-5.294	0.003		0.227	0.616
cg14001871*Time				0.908	0.005	0.013	-0.002	0.951
cg14035969	1		Intergenic	-3.573	0.002		-0.485	0.17
cg14035969*Time				0.541	0.008	0.016	0.031	0.141
cg14083015	6		Intergenic	1.728	<0.001		-0.019	0.949
cg14083015*Time				-0.256	0.001	0.008	-0.008	0.671
cg14086692	9		Intergenic	3.195	0.001		-0.557	0.211
cg14086692*Time				-0.523	0.001	0.008	0.007	0.812
cg14109456	9	NEK6	5'UTR	2.854	0.002		-0.342	0.3
cg14109456*Time				-0.382	0.02	0.028	0.008	0.713
cg14119936	11	OR51F1	1stExon	4.283	0.001		0.217	0.663
cg14119936*Time				-0.678	0.005	0.013	-0.009	0.782
cg14156905	1		Intergenic	2.664	<0.001		-0.287	0.396
cg14156905*Time				-0.43	0.003	0.01	0.002	0.944
cg14188840	7	HOXA10	TSS1500	-3.301	0.001		0.134	0.73
cg14188840*Time				0.431	0.006	0.014	-0.009	0.73
cg14210817	13		Intergenic	2.383	<0.001		-0.296	0.26
cg14210817*Time				-0.401	0.001	0.008	0.009	0.589
cg14216068	7	HOXA3	3'UTR	-1.233	0.011		0.224	0.304
cg14216068*Time				0.207	0.019	0.026	-0.015	0.321
cg14237903	17	MRC2	Body	3.195	<0.001		-0.097	0.708
cg14237903*Time				-0.5	<0.001	<0.001	0.012	0.445
cg14285050	1	COL9A2	Body	2.556	0.003		-0.264	0.569
cg14285050*Time				-0.451	0.006	0.014	-0.012	0.668
cg14296561	11	BIRC3	Body	2.637	<0.001		-0.544	0.152
cg14296561*Time				-0.407	<0.001	<0.001	0.005	0.817
cg14299455	19	KIR3DL3	TSS1500	1.907	<0.001		0.778	0.018
cg14299455*Time				-0.313	0.003	0.01	-0.054	0.007
cg14410964	9	NOTCH1	Body	3.879	0.003		-1.297	0.029
cg14410964*Time				-0.759	0.001	0.007	0.066	0.059
cg14509403	22	HORMAD2	TSS200	1.613	0.007		-0.314	0.184
cg14509403*Time				-0.253	0.016	0.024	0.015	0.307
cg14584535	9	GPR21;RABGAP1	1stExon	2.742	<0.001		-0.268	0.38
cg14584535*Time				-0.396	0.002	0.009	0.001	0.98
cg14672084	5	PCDHGA4;PCDHGA12;PCDHGA11;PCDHGA11 ;PCDHGA9;PCDHGA1;PCDHGB1;PCDHGB6 ;PCDHGC3;PCDHGB3;PCDHGB7;PCDHGA6 ;PCDHGA8;PCDHGA10;PCDHGA5;PCDHGB4 ;PCDHGA3;PCDHGA2;PCDHGA7;PCDHGB2 ;PCDHGB5;PCDHGC3;PCDHGC3	1stExon	-2.529	0.005		-0.023	0.944
cg14672084*Time				0.361	0.036	0.044	-0.017	0.362
cg14833933	15	CAPN3	1stExon	3.026	0.001		-0.703	0.043
cg14833933*Time				-0.441	0.005	0.013	0.03	0.175
cg14834893	12	CCND2	Body	2.963	<0.001		-0.398	0.219
cg14834893*Time				-0.43	0.003	0.009	0.008	0.704
cg14971586	22	BIK	5'UTR	2.778	<0.001		-0.211	0.513
cg14971586*Time				-0.385	0.004	0.012	-0.002	0.925
cg14985076	1	DDAH1	5'UTR	3.7	<0.001		-0.014	0.965
cg14985076*Time				-0.673	<0.001	<0.001	0.004	0.871
cg15275625	3		Intergenic	3.595	0.001		-0.224	0.5
cg15275625*Time				-0.573	0.003	0.009	-0.008	0.715
cg15315056	3		Intergenic	2.524	0.001		-0.461	0.221
cg15315056*Time				-0.324	0.014	0.023	0.018	0.429
cg15329876	17	KRT9	TSS1500	4.616	<0.001		-0.41	0.318
cg15329876*Time				-0.808	0.001	0.008	0.039	0.125
cg15379858	8	CSGALNACT1	TSS1500	3.256	0.001		-0.454	0.276
cg15379858*Time				-0.424	0.013	0.021	0.029	0.242
cg15419294	19	NLRP5	3'UTR	2.401	<0.001		-0.105	0.555
cg15419294*Time				-0.412	<0.001	<0.001	0.004	0.726
cg15476994	6		Intergenic	2.185	0.007		-0.308	0.415
cg15476994*Time				-0.344	0.027	0.036	0.031	0.188
cg15498306	4	MARCH1	1stExon	2.914	<0.001		-0.47	0.148
cg15498306*Time				-0.579	<0.001	<0.001	0.028	0.166
cg15554421	3	C3orf26;FILIP1L	5'UTR	1.87	0.003		-0.157	0.585
cg15554421*Time				-0.28	0.016	0.024	0.004	0.843
cg15587792	11	UVRAG	Body	2.709	<0.001		-0.37	0.318
cg15587792*Time				-0.449	0.001	0.008	-0.005	0.809
cg15601264	17		Intergenic	3.049	<0.001		-0.316	0.356
cg15601264*Time				-0.48	0.002	0.009	-0.001	0.975
cg15644413	1	C1orf216	TSS1500	3.361	<0.001		-0.605	0.087
cg15644413*Time				-0.511	0.001	0.008	0.014	0.526
cg15647266	10	ANK3	Body	-2.243	0.001		-0.015	0.951
cg15647266*Time				0.317	0.012	0.02	-0.002	0.905
cg15664152	7	AHCYL2	Body	3.514	<0.001		-0.489	0.096
cg15664152*Time				-0.478	0.001	0.008	0.011	0.552
cg15672749	17	MKS1	TSS1500	1.962	<0.001		-0.798	0.002
cg15672749*Time				-0.303	0.001	0.008	0.035	0.029
cg16001689	6		Intergenic	2.92	<0.001		-0.262	0.327
cg16001689*Time				-0.449	0.001	0.008	-0.008	0.652
cg16007497	4	PPBPL1	TSS1500	3.114	<0.001		-0.356	0.295
cg16007497*Time				-0.455	0.004	0.011	0.004	0.847
cg16046375	13	RASA3	Body	3.037	<0.001		-0.392	0.199
cg16046375*Time				-0.398	0.007	0.015	0.002	0.928
cg16087093	5	FOXI1	1stExon	0.968	0.023		-0.172	0.355
cg16087093*Time				-0.168	0.016	0.024	0	0.989
cg16097858	2		Intergenic	2.824	<0.001		-0.359	0.219
cg16097858*Time				-0.488	<0.001	0.007	0.005	0.769
cg16099687	12		Intergenic	3.141	0.001		-0.29	0.442
cg16099687*Time				-0.482	0.006	0.014	-0.014	0.557
cg16207263	14		Intergenic	3.306	<0.001		-0.34	0.265
cg16207263*Time				-0.512	0.003	0.01	0.003	0.857
cg16248515	3		Intergenic	2.564	0.001		-0.346	0.333
cg16248515*Time				-0.308	0.027	0.035	0.004	0.868
cg16261114	15	LOC145814	TSS1500	2.838	<0.001		-0.286	0.413
cg16261114*Time				-0.48	0.002	0.009	-0.015	0.497
cg16278828	15	MAN2C1	Body	-3.46	0.004		-0.007	0.987
cg16278828*Time				0.504	0.013	0.02	0.007	0.784
cg16324409	4	RGS12	Body	2.643	0.001		-0.487	0.11
cg16324409*Time				-0.441	0.002	0.009	0.024	0.201
cg16335643	8	ANKRD46	5'UTR	3.945	<0.001		-0.103	0.793
cg16335643*Time				-0.612	0.002	0.009	-0.025	0.333
cg16395432	1	MIR1976;RPS6KA1	TSS1500	3.024	<0.001		-0.013	0.97
cg16395432*Time				-0.416	0.002	0.009	-0.011	0.632
cg16463100	5	PFN3	TSS200	-4.404	0.012		0.718	0.151
cg16463100*Time				0.7	0.035	0.043	-0.073	0.029
cg16491274	1	FBXO42	5'UTR	1.076	0.001		-0.035	0.797
cg16491274*Time				-0.173	0.036	0.044	-0.011	0.193
cg16498504	11		Intergenic	2.874	<0.001		-0.288	0.485
cg16498504*Time				-0.349	0.009	0.017	-0.01	0.713
cg16508068	10	HHEX	Body	2.14	<0.001		-0.589	0.067
cg16508068*Time				-0.295	0.002	0.008	0.026	0.193
cg16513215	6	GPSM3;NOTCH4	TSS1500	3.807	0.003		-0.216	0.513
cg16513215*Time				-0.536	0.022	0.03	0.006	0.784
cg16547186	16	DOK4	Body	3.455	<0.001		-0.486	0.189
cg16547186*Time				-0.526	0.001	0.008	0.014	0.523
cg16656411	17		Intergenic	2.083	0.001		0.125	0.625
cg16656411*Time				-0.297	0.006	0.014	0.003	0.873
cg16663891	3		Intergenic	1.743	0.002		-0.491	0.131
cg16663891*Time				-0.284	0.006	0.014	0.004	0.834
cg16692249	14		Intergenic	2.907	0.002		-0.339	0.319
cg16692249*Time				-0.464	0.008	0.015	0.011	0.576
cg16700163	16		Intergenic	2.362	0.001		-0.27	0.392
cg16700163*Time				-0.436	0.001	0.007	0.012	0.543
cg16734549	17	ARHGAP27	5'UTR	3.936	<0.001		-0.285	0.454
cg16734549*Time				-0.51	0.004	0.012	-0.012	0.613
cg16748008	7	HOXA3	TSS1500	-1.414	0.007		0.081	0.73
cg16748008*Time				0.233	0.03	0.038	-0.008	0.598
cg16834356	8	DEFA6	Body	4.366	0.002		-0.207	0.603
cg16834356*Time				-0.625	0.018	0.026	0.004	0.883
cg16861964	12	CHST11	Body	2.432	0.001		-0.424	0.159
cg16861964*Time				-0.369	0.012	0.02	0.025	0.161
cg16898425	3	ITIH1	TSS200	2.454	0.001		-0.124	0.701
cg16898425*Time				-0.365	0.01	0.018	-0.02	0.327
cg16904330	3	ADPRH	5'UTR	2.885	<0.001		-0.074	0.799
cg16904330*Time				-0.45	0.001	0.008	-0.007	0.71
cg16962463	12		Intergenic	2.784	<0.001		-0.134	0.709
cg16962463*Time				-0.432	0.002	0.009	0.002	0.935
cg17064090	11		Intergenic	2.537	0.001		-0.609	0.043
cg17064090*Time				-0.364	0.012	0.02	0.016	0.34
cg17105014	2	GYPC	TSS1500	2.607	0.001		-0.273	0.368
cg17105014*Time				-0.418	0.002	0.009	-0.002	0.937
cg17117459	13	PARP4	5'UTR	2.096	0.003		-0.393	0.143
cg17117459*Time				-0.284	0.033	0.041	0.024	0.146
cg17122311	16	IL27	Body	3.348	<0.001		-0.276	0.447
cg17122311*Time				-0.469	0.001	0.008	-0.011	0.639
cg17244980	10	ARHGAP22	Body	2.42	<0.001		-0.294	0.393
cg17244980*Time				-0.35	0.002	0.009	0.008	0.704
cg17263974	15	PCSK6	TSS200	-2.432	0.006		0.208	0.381
cg17263974*Time				0.377	0.019	0.026	-0.012	0.434
cg17319795	14	LGMN	Body	3.02	<0.001		-0.214	0.489
cg17319795*Time				-0.393	0.008	0.016	-0.01	0.616
cg17332306	17		Intergenic	2.25	0.003		-0.061	0.852
cg17332306*Time				-0.359	0.017	0.025	-0.024	0.228
cg17338816	7	IQCE	Body	3.299	<0.001		-0.282	0.364
cg17338816*Time				-0.448	0.003	0.009	-0.006	0.779
cg17344321	7		Intergenic	1.952	<0.001		-0.05	0.854
cg17344321*Time				-0.293	0.002	0.009	-0.006	0.706
cg17508905	4	TBC1D1	Body	-2.985	0.002		0.053	0.87
cg17508905*Time				0.508	0.002	0.009	0.007	0.739
cg17518710	11	ZBTB16	Body	2.594	0.003		-0.55	0.094
cg17518710*Time				-0.416	0.011	0.019	0.009	0.651
cg17627898	12	TAOK3	5'UTR	2.469	<0.001		-0.351	0.236
cg17627898*Time				-0.426	0.002	0.009	0.005	0.807
cg17661462	19	C19orf59	TSS200	2.627	0.002		-0.076	0.811
cg17661462*Time				-0.376	0.011	0.019	-0.021	0.281
cg17848797	1	UBE2J2	TSS1500	2.544	<0.001		-0.204	0.569
cg17848797*Time				-0.347	0.005	0.013	-0.011	0.599
cg17969683	8	ADAM28	TSS200	2.703	<0.001		-0.116	0.713
cg17969683*Time				-0.504	0.001	0.007	-0.012	0.536
cg17997310	3	MITF	Body	2.824	0.006		-0.232	0.513
cg17997310*Time				-0.43	0.017	0.025	0.036	0.128
cg18000306	6		Intergenic	4.849	0.001		0.032	0.946
cg18000306*Time				-0.763	0.002	0.009	-0.03	0.294
cg18018581	15		Intergenic	-3.514	0.001		0.43	0.27
cg18018581*Time				0.491	0.004	0.012	-0.022	0.371
cg18135489	11		Intergenic	3.668	<0.001		0.031	0.936
cg18135489*Time				-0.567	0.003	0.009	-0.027	0.297
cg18158859	13	EFNB2	3'UTR	1.671	0.001		-0.253	0.318
cg18158859*Time				-0.283	0.002	0.009	0.003	0.854
cg18282849	11	CCDC81	TSS200	1.781	0.021		0.233	0.202
cg18282849*Time				-0.356	0.002	0.009	-0.012	0.297
cg18383585	1	NOS1AP	Body	-2.119	0.001		0.625	0.101
cg18383585*Time				0.359	0.002	0.008	-0.032	0.152
cg18511798	11	H19;MIR675	TSS200	-2.279	0.014		-0.166	0.683
cg18511798*Time				0.394	0.016	0.024	-0.006	0.808
cg18607849	17	RPTOR	Body	3.64	0.001		-0.03	0.933
cg18607849*Time				-0.712	0.001	0.008	-0.008	0.717
cg18705931	12	FBRSL1	Body	3.044	0.003		-0.266	0.608
cg18705931*Time				-0.393	0.032	0.04	0.025	0.436
cg18752880	5	C1QTNF3	TSS200	3.484	0.001		-0.071	0.854
cg18752880*Time				-0.54	0.002	0.009	-0.012	0.622
cg18890556	2	FAM124B	5'UTR	1.969	0.001		-0.059	0.829
cg18890556*Time				-0.338	0.003	0.009	-0.004	0.816
cg18960620	12	ORAI1	Body	2.107	0.001		-0.303	0.371
cg18960620*Time				-0.268	0.02	0.028	-0.005	0.825
cg19006008	19	F2RL3	TSS200	2.683	0.001		-0.385	0.262
cg19006008*Time				-0.384	0.008	0.016	0.006	0.775
cg19008099	6	DDAH2	Body	-2.904	<0.001		-0.254	0.302
cg19008099*Time				0.458	0.009	0.017	0.022	0.14
cg19080053	6	LYRM4	3'UTR	3.057	<0.001		-0.153	0.65
cg19080053*Time				-0.474	0.001	0.008	-0.002	0.926
cg19275653	2	WIPF1	5'UTR	2.906	<0.001		-0.362	0.287
cg19275653*Time				-0.397	0.008	0.016	0	0.99
cg19299755	11		Intergenic	3.223	0.001		-1.199	0.006
cg19299755*Time				-0.426	0.003	0.01	0.036	0.171
cg19375403	1	C1orf174	Body	2.872	0.001		-0.445	0.202
cg19375403*Time				-0.416	0.006	0.014	-0.003	0.897
cg19438894	11	TUT1	Body	-2.113	0.009		-0.37	0.337
cg19438894*Time				0.366	0.012	0.02	0.03	0.207
cg19498794	1	RASAL2	3'UTR	2.729	<0.001		-0.097	0.751
cg19498794*Time				-0.386	0.006	0.014	-0.005	0.808
cg19570897	15	KIF7	Body	4.047	<0.001		0.471	0.243
cg19570897*Time				-0.507	0.007	0.015	-0.054	0.027
cg19673233	14		Intergenic	2.514	<0.001		-0.058	0.757
cg19673233*Time				-0.4	<0.001	0.007	0.003	0.835
cg19678392	7	PON1	5'UTR	-1.496	0.002		-0.055	0.774
cg19678392*Time				0.246	0.003	0.009	0.003	0.798
cg19755171	17	AZI1	TSS1500	3.263	<0.001		-0.279	0.448
cg19755171*Time				-0.501	<0.001	0.007	0.013	0.583
cg19854744	11	FOXR1	Body	2.423	0.005		0.029	0.927
cg19854744*Time				-0.311	0.027	0.036	-0.008	0.657
cg19868934	6	MSH5	TSS1500	6.225	<0.001		-0.132	0.848
cg19868934*Time				-0.832	0.005	0.014	-0.009	0.822
cg19875532	10	VENTX	Body	-2.274	<0.001		0.452	0.079
cg19875532*Time				0.356	<0.001	0.007	-0.027	0.089
cg19898258	12	GRASP	TSS1500	2.726	0.001		-0.58	0.106
cg19898258*Time				-0.414	0.003	0.01	0.016	0.469
cg19956836	11	RTN4RL2	Body	3.02	<0.001		-0.085	0.8
cg19956836*Time				-0.408	0.015	0.023	-0.008	0.704
cg20069407	11	SORL1	Body	2.727	<0.001		-0.48	0.11
cg20069407*Time				-0.368	0.004	0.012	0	0.985
cg20073344	2		Intergenic	-2.269	0.008		-0.134	0.599
cg20073344*Time				0.367	0.019	0.026	0.001	0.952
cg20169988	1	S100A9	Body	2.284	<0.001		-0.235	0.394
cg20169988*Time				-0.307	0.001	0.008	-0.006	0.733
cg20184247	17	LOC404266;HOXB5	TSS1500	-2.247	0.001		0.58	0.089
cg20184247*Time				0.376	0.005	0.013	-0.038	0.076
cg20207470	17		Intergenic	3.196	0.002		-0.768	0.08
cg20207470*Time				-0.452	0.02	0.028	0.004	0.872
cg20249919	15	PCSK6	1stExon	4.809	<0.001		0.339	0.31
cg20249919*Time				-0.69	0.001	0.008	-0.013	0.54
cg20430077	10		Intergenic	3.702	<0.001		-0.254	0.498
cg20430077*Time				-0.583	0.001	0.008	0.007	0.754
cg20473420	12		Intergenic	2.384	0.002		-0.54	0.053
cg20473420*Time				-0.38	0.006	0.014	0.025	0.166
cg20487932	12	SSH1	Body	7.386	<0.001		-0.041	0.931
cg20487932*Time				-1.059	0.004	0.012	-0.009	0.757
cg20504007	10	WDFY4	TSS1500	2.725	<0.001		-0.204	0.554
cg20504007*Time				-0.515	<0.001	0.007	-0.003	0.91
cg20638582	6	AGER	Body	5.598	<0.001		0.009	0.984
cg20638582*Time				-1.117	<0.001	<0.001	-0.002	0.952
cg20764656	14	GPX2	TSS1500	2.308	<0.001		-0.271	0.404
cg20764656*Time				-0.29	0.017	0.024	-0.004	0.823
cg20790648	3		Intergenic	1.855	<0.001		-0.477	0.127
cg20790648*Time				-0.29	0.001	0.008	0.001	0.972
cg20852250	3		Intergenic	3.262	<0.001		0.063	0.826
cg20852250*Time				-0.537	<0.001	0.007	-0.015	0.444
cg20972199	11		Intergenic	2.522	0.001		-0.406	0.142
cg20972199*Time				-0.379	0.009	0.017	0.018	0.291
cg21040575	17	MIR497;MIR195	TSS200	4.204	0.001		-0.361	0.347
cg21040575*Time				-0.621	0.009	0.017	-0.008	0.747
cg21192376	14	GPR137C;TXNDC16	TSS1500	4.717	<0.001		-0.571	0.333
cg21192376*Time				-0.582	0.028	0.037	0.042	0.262
cg21218183	1	GLMN	Body	2.45	<0.001		-0.368	0.278
cg21218183*Time				-0.401	<0.001	0.007	0	0.996
cg21268578	22	GGA1	3'UTR	2.731	<0.001		-0.249	0.443
cg21268578*Time				-0.342	0.024	0.032	0.003	0.871
cg21350697	10	LRRC27	TSS1500	2.832	<0.001		-0.645	0.072
cg21350697*Time				-0.477	0.001	0.008	0.022	0.329
cg21360910	3		Intergenic	3.721	<0.001		0.145	0.667
cg21360910*Time				-0.601	0.001	0.008	-0.022	0.305
cg21405929	1	SKI	Body	-4.473	<0.001		0.072	0.814
cg21405929*Time				0.784	<0.001	0.007	-0.012	0.509
cg21566177	5	STC2$	Intergenic	2.849	0.001		0.347	0.19
cg21566177*Time				-0.436	0.003	0.009	-0.033	0.049
cg21752660	15		Intergenic	2.545	0.001		-0.07	0.862
cg21752660*Time				-0.39	0.008	0.016	-0.002	0.921
cg21780428	6	TMEM217	3'UTR	5.812	0.001		-0.552	0.27
cg21780428*Time				-0.767	0.029	0.037	-0.017	0.583
cg21830050	1	NOC2L	Body	2.633	<0.001		-0.339	0.217
cg21830050*Time				-0.387	0.004	0.012	0.003	0.888
cg21843594	22	HORMAD2	TSS200	2.292	0.003		-0.481	0.134
cg21843594*Time				-0.344	0.016	0.024	0.01	0.616
cg21971799	11		Intergenic	2.832	<0.001		-0.294	0.242
cg21971799*Time				-0.409	0.005	0.013	-0.005	0.748
cg21988813	11	BEST1	3'UTR	2.325	<0.001		-0.511	0.105
cg21988813*Time				-0.32	0.006	0.014	0.017	0.369
cg22083325	17	LOC440461	TSS200	5.213	0.001		-0.049	0.934
cg22083325*Time				-0.932	0.001	0.008	-0.04	0.299
cg22111527	11		Intergenic	2.185	0.007		-0.451	0.146
cg22111527*Time				-0.322	0.016	0.024	0.006	0.778
cg22127773	17	KDM6B	Body	-1.733	0.006		-0.125	0.554
cg22127773*Time				0.327	0.004	0.012	0.01	0.449
cg22152446	4	FRYL	5'UTR	2.509	0.002		-0.462	0.133
cg22152446*Time				-0.373	0.017	0.025	0.014	0.458
cg22280148	8		Intergenic	2.953	<0.001		-0.304	0.303
cg22280148*Time				-0.431	0.003	0.01	0.001	0.946
cg22301854	4	ABLIM2	Body	3.67	0.001		0.446	0.213
cg22301854*Time				-0.563	0.006	0.014	-0.027	0.229
cg22353551	1		Intergenic	2.808	<0.001		-0.161	0.604
cg22353551*Time				-0.4	0.001	0.008	-0.003	0.855
cg22460173	19		Intergenic	4.738	<0.001		-1.24	0.005
cg22460173*Time				-0.698	0.001	0.008	0.055	0.042
cg22490695	16	ITGAM	TSS200	2.48	<0.001		0.273	0.436
cg22490695*Time				-0.37	0.003	0.009	-0.029	0.211
cg22492099	15		Intergenic	2.539	<0.001		-0.169	0.578
cg22492099*Time				-0.332	0.003	0.01	-0.016	0.404
cg22581364	7		Intergenic	2.809	<0.001		-0.298	0.341
cg22581364*Time				-0.435	<0.001	0.007	-0.004	0.857
cg22678398	3	RAP2B	1stExon	3.242	<0.001		0.52	0.167
cg22678398*Time				-0.464	0.001	0.008	-0.047	0.047
cg22697517	17	DBF4B	TSS1500	2.615	0.001		0.03	0.924
cg22697517*Time				-0.358	0.017	0.025	-0.014	0.477
cg22728830	11		Intergenic	-1.657	0.002		-0.15	0.328
cg22728830*Time				0.241	0.033	0.041	0.013	0.182
cg22757418	6		Intergenic	5.058	0.001		-0.402	0.292
cg22757418*Time				-0.758	0.004	0.012	-0.004	0.883
cg22806934	11	UBASH3B	Body	6.023	<0.001		0.662	0.108
cg22806934*Time				-0.826	0.001	0.008	-0.032	0.197
cg22859727	14	FLRT2	3'UTR	3.097	0.002		-0.215	0.604
cg22859727*Time				-0.381	0.038	0.046	-0.002	0.939
cg22915945	8	ADAM28	5'UTR	3.451	0.001		0.456	0.141
cg22915945*Time				-0.539	0.001	0.008	-0.02	0.319
cg23163200	21	C21orf62	TSS200	2.982	0.002		-0.395	0.292
cg23163200*Time				-0.45	0.009	0.017	-0.003	0.893
cg23216724	6	GPR31	TSS1500	2.502	<0.001		0.068	0.821
cg23216724*Time				-0.384	0.001	0.008	-0.013	0.501
cg23232188	3	EAF2	Body	3.197	<0.001		-0.373	0.332
cg23232188*Time				-0.494	0.001	0.008	0.027	0.248
cg23325963	2		Intergenic	1.693	0.007		-0.088	0.725
cg23325963*Time				-0.293	0.006	0.014	-0.011	0.516
cg23379806	10	FAM107B	Body	2.671	<0.001		-0.226	0.481
cg23379806*Time				-0.422	0.003	0.009	-0.013	0.53
cg23398508	17		Intergenic	2.815	0.002		-0.252	0.455
cg23398508*Time				-0.475	0.003	0.009	0.002	0.938
cg23445341	19	SBNO2	Body	4.557	0.005		0.516	0.167
cg23445341*Time				-0.613	0.038	0.046	-0.044	0.063
cg23462772	10		Intergenic	1.985	0.001		-0.122	0.704
cg23462772*Time				-0.312	0.002	0.009	0.006	0.756
cg23547892	14	LGMN	Body	3.164	<0.001		-0.429	0.19
cg23547892*Time				-0.458	0.002	0.009	0.009	0.661
cg23572944	11	SLC15A3	TSS1500	2.752	0.002		-0.29	0.386
cg23572944*Time				-0.491	0.006	0.014	0.019	0.343
cg23668335	19	C19orf76;PRMT1	TSS1500	2.434	0.001		0.299	0.359
cg23668335*Time				-0.301	0.018	0.026	-0.025	0.219
cg23721083	15	ITGA11	Body	3.083	<0.001		-0.443	0.155
cg23721083*Time				-0.437	0.015	0.023	0.014	0.481
cg23800435	1	C1orf210	TSS200	-4.465	<0.001		0.837	0.029
cg23800435*Time				0.761	<0.001	<0.001	-0.027	0.265
cg23887948	15	STRA6	5'UTR	2.161	0.001		0.551	0.084
cg23887948*Time				-0.424	<0.001	0.007	-0.049	0.009
cg23934927	5	FAM169A	TSS200	2.366	0.005		-0.253	0.316
cg23934927*Time				-0.392	0.007	0.014	0.002	0.899
cg23958319	11	NCAM1	Body	6.322	0.001		0.477	0.389
cg23958319*Time				-0.98	0.003	0.01	-0.021	0.55
cg24037813	17		Intergenic	3.669	0.001		-1.045	0.015
cg24037813*Time				-0.57	0.007	0.015	0.034	0.192
cg24159697	1	DSTYK	TSS1500	2.373	<0.001		-0.29	0.159
cg24159697*Time				-0.391	<0.001	<0.001	0.007	0.601
cg24375215	17	CD300A	5'UTR	2.104	0.01		0.009	0.98
cg24375215*Time				-0.331	0.013	0.021	-0.019	0.405
cg24380380	11	LRP5	Body	3.255	0.002		-0.374	0.291
cg24380380*Time				-0.453	0.015	0.023	0.013	0.543
cg24401737	2	CASP10	TSS200	3.078	<0.001		-0.597	0.113
cg24401737*Time				-0.423	0.002	0.009	0.02	0.413
cg24406754	12	C12orf56	Body	-1.828	0.027		0.796	0.011
cg24406754*Time				0.35	0.007	0.014	-0.048	0.013
cg24454932	6		Intergenic	1.042	0.005		0.083	0.619
cg24454932*Time				-0.168	0.012	0.02	0.003	0.795
cg24546426	5	NHP2	TSS1500	-3.543	0.002		-0.351	0.485
cg24546426*Time				0.556	0.018	0.026	0.032	0.343
cg24761525	17	HOXB3	5'UTR	-3.38	0.002		-0.243	0.586
cg24761525*Time				0.518	0.013	0.021	0.021	0.436
cg24770158	17	ODF4	TSS1500	2.309	0.004		-0.181	0.523
cg24770158*Time				-0.282	0.03	0.038	-0.005	0.768
cg24851490	14	RNASE2	5'UTR	2.36	0.002		0.056	0.856
cg24851490*Time				-0.33	0.028	0.036	-0.016	0.399
cg24927800	2	DES	1stExon	1.051	0.052		0.038	0.78
cg24927800*Time				-0.235	0.009	0.017	-0.002	0.865
cg24983014	12	ARNTL2	Body	3.167	0.006		-0.529	0.12
cg24983014*Time				-0.526	0.012	0.02	0.007	0.748
cg24999105	6	MAP3K5	Body	2.212	<0.001		0.046	0.869
cg24999105*Time				-0.411	<0.001	<0.001	-0.005	0.797
cg25023095	10	RRP12	Body	2.482	0.001		-0.141	0.608
cg25023095*Time				-0.317	0.015	0.023	-0.009	0.598
cg25025181	1	SMYD3	Body	2.244	0.001		-0.01	0.971
cg25025181*Time				-0.345	0.004	0.011	-0.009	0.601
cg25031824	17	P2RX1	Body	2.787	0.001		-0.41	0.305
cg25031824*Time				-0.433	0.006	0.014	0.006	0.808
cg25035059	8	CHD7	Body	3.488	<0.001		0.036	0.905
cg25035059*Time				-0.504	0.004	0.011	0.001	0.97
cg25142500	17	FLJ90757	Body	1.959	0.002		0.168	0.565
cg25142500*Time				-0.413	<0.001	0.007	-0.023	0.189
cg25164886	16		Intergenic	2.182	0.001		-0.053	0.826
cg25164886*Time				-0.306	0.01	0.018	-0.013	0.398
cg25210609	1	PQLC2	5'UTR	2.648	<0.001		-0.352	0.282
cg25210609*Time				-0.39	0.003	0.01	-0.003	0.902
cg25314111	5	AACSL	TSS1500	3.622	0.002		1.116	0.003
cg25314111*Time				-0.598	0.002	0.009	-0.053	0.024
cg25338707	11	FERMT3	TSS1500	2.238	0.004		-0.505	0.187
cg25338707*Time				-0.314	0.024	0.032	-0.001	0.968
cg25363080	5	ATG10	Body;Body	2.906	<0.001		-0.435	0.212
cg25363080*Time				-0.486	0.001	0.007	0.002	0.918
cg25390440	2	GYPC;GYPC	TSS1500	2.612	0.001		-0.234	0.457
cg25390440*Time				-0.331	0.021	0.029	0.003	0.883
cg25627098	17	C17orf74	TSS200	2.753	<0.001		-0.648	0.046
cg25627098*Time				-0.373	0.003	0.01	0.005	0.819
cg25691553	3	NDUFAF3;DALRD3;MIR425	TSS200	3.825	<0.001		-0.413	0.193
cg25691553*Time				-0.551	0.003	0.01	0.004	0.843
cg25711558	7	CUX1	Body	2.608	0.002		-0.223	0.452
cg25711558*Time				-0.398	0.013	0.02	-0.004	0.841
cg25727029	15		Intergenic	5.379	0.003		-0.022	0.967
cg25727029*Time				-0.774	0.009	0.017	0.014	0.667
cg25794884	7	C7orf31	TSS200	1.964	0.006		-0.337	0.058
cg25794884*Time				-0.318	0.007	0.014	0.028	0.018
cg25811633	3	FOXP1	5'UTR	2.925	<0.001		-0.473	0.16
cg25811633*Time				-0.462	0.002	0.009	-0.004	0.845
cg25814649	13	EFNB2	3'UTR	3.17	<0.001		-0.309	0.394
cg25814649*Time				-0.455	0.002	0.009	0.01	0.663
cg25846076	15	KLHL25	5'UTR	4.073	<0.001		-0.112	0.798
cg25846076*Time				-0.649	0.001	0.008	0.024	0.391
cg25925252	5		Intergenic	-3.31	0.001		-0.576	0.146
cg25925252*Time				0.456	0.007	0.015	0.016	0.54
cg25950638	15		Intergenic	2.621	0.001		-0.599	0.074
cg25950638*Time				-0.411	0.002	0.009	0.01	0.641
cg25978218	1	EFHD2	Body	2.571	<0.001		-0.033	0.907
cg25978218*Time				-0.339	0.005	0.013	-0.02	0.266
cg26023748	10		Intergenic	2.453	0.002		-0.329	0.314
cg26023748*Time				-0.388	0.007	0.015	0.001	0.948
cg26057682	21		Intergenic	-1.862	0.042		0.107	0.706
cg26057682*Time				0.336	0.038	0.046	-0.005	0.772
cg26061357	7	SMARCD3	Body	3.926	<0.001		-1.481	0.002
cg26061357*Time				-0.454	0.035	0.043	0.042	0.154
cg26072906	1	BATF3	TSS1500	3.485	0.002		-0.048	0.903
cg26072906*Time				-0.635	0.001	0.008	-0.013	0.63
cg26110038	10	JMJD1C	Body	2.709	<0.001		0.143	0.589
cg26110038*Time				-0.42	0.001	0.008	-0.016	0.31
cg26139975	5		Intergenic	2.356	<0.001		0.022	0.944
cg26139975*Time				-0.404	<0.001	0.007	0.008	0.68
cg26226110	1	ATAD3C	Body	3.266	0.001		0.639	0.154
cg26226110*Time				-0.515	0.009	0.016	-0.036	0.182
cg26233914	16	ITGAX	5'UTR	3.437	0.001		-0.045	0.894
cg26233914*Time				-0.51	0.007	0.015	-0.009	0.646
cg26239850	11		Intergenic	4.959	0.001		0.128	0.824
cg26239850*Time				-0.856	0.001	0.008	-0.028	0.414
cg26296781	7		Intergenic	2.627	<0.001		0.025	0.937
cg26296781*Time				-0.461	<0.001	0.007	-0.017	0.361
cg26304948	2		Intergenic	2.104	<0.001		-0.446	0.082
cg26304948*Time				-0.278	0.023	0.032	0.012	0.49
cg26320006	5	TRIO	Body	3.422	0.002		-0.192	0.723
cg26320006*Time				-0.512	0.012	0.02	-0.012	0.721
cg26411522	1	SLC45A1	Body	-2.099	0.007		0.393	0.189
cg26411522*Time				0.352	0.015	0.023	-0.027	0.112
cg26414257	4		Intergenic	3.03	<0.001		-0.586	0.145
cg26414257*Time				-0.432	0.002	0.009	-0.004	0.887
cg26522239	18	ANKRD29	Body	3.634	<0.001		-0.194	0.592
cg26522239*Time				-0.598	<0.001	<0.001	0.005	0.819
cg26540515	20	ANGPT4	Body	4.237	<0.001		-0.049	0.918
cg26540515*Time				-0.606	0.003	0.009	-0.015	0.607
cg26630735	18	CCDC68	TSS200	1.889	0.018		-0.101	0.656
cg26630735*Time				-0.292	0.037	0.046	-0.004	0.849
cg26630859	5		Intergenic	3.406	<0.001		-0.141	0.574
cg26630859*Time				-0.585	<0.001	0.007	0.004	0.808
cg26664457	17	ZNF652	Body	2.41	<0.001		-0.205	0.559
cg26664457*Time				-0.317	0.006	0.014	-0.013	0.55
cg26769838	10	PFKP	Body	-2.125	0.001		0.137	0.526
cg26769838*Time				0.364	0.001	0.008	-0.003	0.846
cg26796518	12	VWF	Body	1.087	0.003		0.007	0.972
cg26796518*Time				-0.158	0.009	0.017	0	0.975
cg26850469	3	SFMBT1	5'UTR	4.671	<0.001		-0.894	0.025
cg26850469*Time				-0.623	0.005	0.013	0.042	0.068
cg26852723	10	FAM171A1	Body	2.287	0.001		-0.216	0.453
cg26852723*Time				-0.311	0.012	0.02	-0.007	0.719
cg26862964	4	ARSJ	Body	3.654	<0.001		-0.034	0.928
cg26862964*Time				-0.635	<0.001	0.007	-0.005	0.835
cg26885400	13		Intergenic	3.676	<0.001		-0.536	0.159
cg26885400*Time				-0.551	0.002	0.009	0.006	0.794
cg26947766	5	KCNIP1	TSS1500	2.949	0.004		-0.352	0.304
cg26947766*Time				-0.428	0.027	0.036	0.027	0.237
cg27000534	14		Intergenic	3.059	0.002		-0.392	0.309
cg27000534*Time				-0.421	0.019	0.027	0.01	0.666
cg27027631	7		Intergenic	3.099	<0.001		-0.14	0.692
cg27027631*Time				-0.455	<0.001	<0.001	-0.007	0.764
cg27091643	12		Intergenic	2.603	<0.001		0.074	0.828
cg27091643*Time				-0.382	0.006	0.014	-0.012	0.554
cg27097542	16		Intergenic	3.073	0.003		-0.079	0.832
cg27097542*Time				-0.439	0.018	0.026	-0.012	0.595
cg27123256	14	BCL11B	Body	2.637	0.002		-0.107	0.792
cg27123256*Time				-0.558	0.001	0.008	0.015	0.587
cg27179866	6		Intergenic	-1.879	0.007		-0.028	0.902
cg27179866*Time				0.327	0.006	0.014	-0.016	0.28
cg27198632	4		Intergenic	2.798	0.002		0.096	0.806
cg27198632*Time				-0.51	0.002	0.009	-0.023	0.333
cg27226424	4		Intergenic	2.803	<0.001		-0.115	0.737
cg27226424*Time				-0.427	0.002	0.009	-0.011	0.592
cg27261002	3	TRA2B	TSS1500	2.419	<0.001		-0.563	0.015
cg27261002*Time				-0.339	0.003	0.009	0.026	0.081
cg27342333	7	POR	Body	2.674	0.001		-0.247	0.453
cg27342333*Time				-0.394	0.011	0.02	-0.003	0.899
cg27372452	15		Intergenic	2.236	<0.001		-0.407	0.077
cg27372452*Time				-0.396	0.001	0.008	0.012	0.449
cg27405731	7	CUX1	Body	2.49	0.002		-0.255	0.449
cg27405731*Time				-0.38	0.011	0.019	-0.003	0.897
cg27414487	11	ROBO4	5'UTR	2.968	0.001		-0.229	0.515
cg27414487*Time				-0.436	0.009	0.017	-0.003	0.893
For the analysis in the F2 cohort, logistic regression with repeated measurements was adjusted for age (1, 3, and 6 years, treated as continuous), birth weight, and sex. For the F1 cohort, the analysis used similar covariates, with SPT status at ages 4,10, and 18 years, birth weight, and sex. CpGs showing consistent directions (main and interaction) in the two cohorts are in bold fonts. #: Genes …
