# Supplementary material for: DNA Methylation at Birth Showing Age-Specific Association with Atopy in Children: A Prospective Longitudinal Study
Source: Epigenomes. 2026 May 27;10(2):33. doi: 10.3390/epigenomes10020033 (PMC13298419; doi:10.3390/epigenomes10020033)
Supplement: Supplementary file 1 [file epigenomes-10-00033-s001.zip › supplemental table S4.xlsx]

## Sheet: S4
Supplement Table S4. Age-specific associations of DNAm at CpGs with SPT in the F2 cohort (after adjusting for cell types). The CpGs showing statistically significant interactions between DNAm and age in the IOWF2 cohort were tested in the IOW (F1) cohort.
CpGs	Chromosome number	Gene name	Location#	F2 log odds	F2 Raw P value	F2 FDR P value	F1 Log Odds	F1 P value
cg00017033	14	C14orf135	5'UTR	-1.0409	0.004		-0.2979	0.215
cg00017033*Time				0.2997	0.001	0.008	0.0213	0.1499
cg00326131	2	RTKN	TSS1500	-4.1116	<.0001		-0.0374	0.9318
cg00326131*Time				0.7103	<.0001	0.004	0.0108	0.6895
cg00437360	17	HS3ST3B1	Body	-2.4167	0.004		0.4446	0.0998
cg00437360*Time				0.5256	0.001	0.012	-0.0192	0.2551
cg00500789	1	C1orf210	TSS200	-3.4869	0.002		0.4221	0.2503
cg00500789*Time				0.6936	0.001	0.009	-0.009	0.7144
cg00548708	17	DLX4	Intergenic	2.8802	0.005		0.0404	0.9081
cg00548708*Time				-0.4866	0.007	0.03	-0.0021	0.931
cg00585790	2	LIMS1	5'UTR	3.0095	0.008		-0.2686	0.5265
cg00585790*Time				-0.5301	0.01	0.035	0.0238	0.3746
cg01008154	1	PIK3R3	Body	2.7973	0.002		0.597	0.1035
cg01008154*Time				-0.7165	<.0001	<0.001	-0.0389	0.1097
cg01493297	16	LOC146336	Body	-3.101	0.003		-0.3862	0.2578
cg01493297*Time				0.4854	0.01	0.035	0.0254	0.2622
cg01493517	12	IFFO1	TSS1500	3.9615	0.002		-0.0165	0.9716
cg01493517*Time				-0.5396	0.017	0.045	-0.013	0.6406
cg01594290	1		Intergenic	2.3823	0.001		-0.2134	0.4402
cg01594290*Time				-0.3941	0.003	0.018	0.009	0.5856
cg01595717	9	EHMT1	Body	2.7183	0.032		0.0411	0.9314
cg01595717*Time				-0.5888	0.011	0.035	0.0062	0.8262
cg01710361	1	TTC39A	Body	4.6077	0.001		-0.0027	0.9958
cg01710361*Time				-0.6926	0.006	0.028	-0.0379	0.2416
cg01885291	6		Intergenic	3.7017	0.002		-0.0484	0.8827
cg01885291*Time				-0.6452	0.001	0.013	0.0097	0.6342
cg01950958	1	NUDT17	TSS1500	4.6412	0.001		-0.1591	0.6758
cg01950958*Time				-0.7848	0.004	0.021	0.0241	0.3277
cg01980928	19	C19orf34;CSNK1G2	5'UTR	-2.8118	<.0001		-0.2872	0.338
cg01980928*Time				0.4453	0.001	0.013	-0.0026	0.8881
cg02009358	3	RBMS3	Body	6.4224	0.001		1.4972	0.0135
cg02009358*Time				-0.889	0.017	0.045	-0.0818	0.0344
cg02189117	4	ACOX3	TSS1500	-2.1771	0.004		0.0957	0.7271
cg02189117*Time				0.399	0.004	0.021	0.003	0.8513
cg02224021	19		Intergenic	2.9007	0.005		0.1245	0.6584
cg02224021*Time				-0.4638	0.013	0.039	0.0051	0.767
cg02381385	19	SIGLEC12	TSS200	2.7995	0.029		-0.3842	0.2789
cg02381385*Time				-0.4958	0.016	0.045	0.023	0.2983
cg02597698	22	OSM	TSS200	1.929	0.002		-0.0469	0.8988
cg02597698*Time				-0.2489	0.009	0.034	0.0138	0.5465
cg02736016	12	WNK1	Body	3.9112	0.001		0.159	0.7169
cg02736016*Time				-0.5277	0.015	0.044	-0.037	0.1623
cg02787980	8	PNOC	5'UTR	2.811	<.0001		0.0641	0.7372
cg02787980*Time				-0.4176	<.0001	0.006	-0.0042	0.7328
cg02925248	16	TRAF7	5'UTR	-3.7317	0.004		0.6642	0.1403
cg02925248*Time				0.5691	0.005	0.024	-0.0455	0.1011
cg02963878	20	CHRNA4	3'UTR	4.4644	<.0001		0.1706	0.5182
cg02963878*Time				-0.8319	<.0001	0.004	-0.0224	0.1954
cg03106245	11	SPI1	5'UTR	3.0088	0.058		-1.2168	0.028
cg03106245*Time				-0.8393	0.002	0.016	0.0841	0.0099
cg03189821	4	STOX2	Body	-2.34	0.012		0.35	0.3449
cg03189821*Time				0.5911	<.0001	0.008	-0.0332	0.1547
cg03230858	19	C19orf21	TSS200	-4.4781	0.001		0.0456	0.9173
cg03230858*Time				0.8299	0.003	0.017	0.01	0.7261
cg03254161	17	DNAH17	Body	1.8155	<.0001		-0.0258	0.9107
cg03254161*Time				-0.2642	0.008	0.031	-0.0076	0.5904
cg03409108	6	PACSIN1	5'UTR	3.1965	0.019		0.3718	0.3884
cg03409108*Time				-0.6075	0.016	0.045	-0.0304	0.2522
cg03446244	16		Intergenic	-3.3311	0.016		-0.0042	0.9917
cg03446244*Time				0.5913	0.012	0.037	0.0014	0.9565
cg03487027	10	ZNF503	Body	-1.6398	<.0001		0.4363	0.0195
cg03487027*Time				0.2837	<.0001	<0.001	-0.0208	0.0895
cg03544474	3	UROC1	Body	4.1856	0.001		0.1316	0.7584
cg03544474*Time				-0.7329	0.001	0.012	-0.0222	0.3941
cg03724368	17		Intergenic	2.8931	0.002		0.1157	0.7255
cg03724368*Time				-1.008	<.0001	<0.001	-0.0038	0.8568
cg03962451	2	GLS	Body	3.2197	0.021		0.0207	0.9673
cg03962451*Time				-0.5441	0.017	0.045	0.0163	0.6095
cg03966685	7	CYP2W1	Body	-3.2234	0.001		0.0912	0.7883
cg03966685*Time				0.3719	0.013	0.039	-0.0066	0.7396
cg04004830	2	SDPR	1stExon	2.2356	0.007		0.0516	0.8771
cg04004830*Time				-0.3582	0.009	0.034	0.0157	0.4603
cg04014328	17	HOXB4	3'UTR	-2.9548	<.0001		-0.1713	0.6578
cg04014328*Time				0.4039	0.005	0.024	0.0161	0.5104
cg04068578	3	ST3GAL6	5'UTR	3.9038	0.001		-0.1157	0.798
cg04068578*Time				-0.7321	0.001	0.011	0.0115	0.6959
cg04079779	16	MLST8	Body	-1.8871	0.006		-0.1716	0.541
cg04079779*Time				0.3909	0.004	0.021	0.0077	0.6476
cg04202465	17		Intergenic	-5.0199	<.0001		-0.2389	0.5808
cg04202465*Time				0.7487	0.001	0.011	0.0056	0.8308
cg04408200	10	ACTR1A	3'UTR	4.3705	0.001		0.1886	0.5356
cg04408200*Time				-0.6971	0.011	0.035	-0.0215	0.2367
cg04486886	5		Intergenic	2.7165	0.013		0.0497	0.8874
cg04486886*Time				-0.5157	0.003	0.019	0.0263	0.2558
cg04623297	2	RFX8	Body	-3.2783	0.01		0.6169	0.1113
cg04623297*Time				0.5388	0.007	0.029	-0.037	0.1234
cg04628369	20	PMEPA1	5'UTR	3.4404	0.015		-0.1931	0.575
cg04628369*Time				-0.5834	0.011	0.035	0.044	0.0507
cg04659582	2		Intergenic	4.0031	<.0001		-0.2425	0.4964
cg04659582*Time				-0.5177	0.011	0.035	0.0243	0.2951
cg04706627	19	TMEM150B	TSS200	2.5994	0.014		0.1291	0.7236
cg04706627*Time				-0.4564	0.009	0.033	-0.0167	0.453
cg04772025	11		Intergenic	2.2853	<.0001		-0.2072	0.5306
cg04772025*Time				-0.3577	0.002	0.016	0.0247	0.24
cg04800503	17	HOXB3	5'UTR	-1.8174	0.001		0.112	0.6911
cg04800503*Time				0.2604	0.007	0.03	0.0001	0.9933
cg05115424	17	PRKCA	Body	2.2404	0.051		0.1072	0.7827
cg05115424*Time				-0.53	0.013	0.039	-0.0021	0.9282
cg05269013	20	C20orf85	Body	5.1439	0.004		-0.6784	0.1342
cg05269013*Time				-0.7895	0.017	0.045	0.0656	0.0172
cg05368966	12		Intergenic	3.087	0.006		0.1595	0.5537
cg05368966*Time				-0.5228	0.01	0.035	-0.0134	0.4249
cg05623526	11	KCNQ1	Body	2.4035	0.06		0.2368	0.4869
cg05623526*Time				-0.5791	0.006	0.027	-0.012	0.5598
cg05645982	8	FAM83A	Body	3.7146	<.0001		0.0077	0.9847
cg05645982*Time				-0.6527	0.002	0.015	0.0044	0.8618
cg05876824	6		Intergenic	2.4215	0.016		0.2404	0.519
cg05876824*Time				-0.5802	0.002	0.017	-0.0045	0.8482
cg06012428	6	ARID1B	Body	5.543	0.001		-0.2266	0.6864
cg06012428*Time				-0.9603	0.002	0.015	-0.0032	0.9262
cg06096446	6	TULP4	Body	3.5371	0.003		-0.2359	0.5373
cg06096446*Time				-0.5779	0.005	0.025	0.0127	0.5859
cg06145800	16	PPL	Body	-3.9778	0.004		0.2586	0.6244
cg06145800*Time				0.6805	0.004	0.021	-0.0129	0.683
cg06270147	10	SLC29A3	TSS200	1.4969	0.085		0.4893	0.0835
cg06270147*Time				-0.3203	0.01	0.035	-0.0387	0.04
cg06881093	2	PAX8	5'UTR	2.7593	<.0001		0.1376	0.5407
cg06881093*Time				-0.4279	0.003	0.021	-0.0167	0.254
cg07383757	11	TRPC2	TSS200	3.5329	0.001		-0.2266	0.5531
cg07383757*Time				-0.718	<.0001	0.005	0.0151	0.508
cg07537821	11	CRTAM	Body	1.7791	0.078		0.4495	0.217
cg07537821*Time				-0.4995	0.013	0.039	-0.0348	0.1305
cg07955126	4	LRPAP1	Body	2.0598	0.012		-0.0492	0.8687
cg07955126*Time				-0.419	0.005	0.024	0.0095	0.6344
cg08135379	12	AMIGO2	TSS1500	1.8191	0.028		0.7542	0.0276
cg08135379*Time				-0.4064	0.012	0.038	-0.0554	0.0125
cg08200625	19	F2RL3	Body	-3.3998	0.021		-0.555	0.2246
cg08200625*Time				0.7303	0.01	0.035	0.0154	0.6043
cg08504143	19		Intergenic	2.1418	0.016		0.2375	0.2482
cg08504143*Time				-0.4277	0.008	0.031	-0.0087	0.4925
cg08523694	5		Intergenic	-2.6397	<.0001		-0.1454	0.6207
cg08523694*Time				0.4119	0.006	0.028	0.0356	0.0445
cg08622675	7	KDELR2	TSS1500	-2.081	0.001		0.5738	0.0061
cg08622675*Time				0.3265	0.007	0.029	-0.0373	0.0051
cg08693172	19	PGLYRP1	TSS200	2.8398	0.002		0.4006	0.1625
cg08693172*Time				-0.5409	0.001	0.011	-0.0367	0.0459
cg09089242	11	LMO2	TSS1500	2.7738	0.002		0.8315	0.0032
cg09089242*Time				-0.5261	0.002	0.015	-0.043	0.0179
cg09099572	16	FHOD1	Body	-4.3546	<.0001		0.1023	0.7853
cg09099572*Time				0.7523	<.0001	0.006	0.0012	0.9591
cg09328979	16		Intergenic	1.3418	0.005		0.0817	0.5341
cg09328979*Time				-0.2516	0.001	0.013	-0.0088	0.2929
cg09347176	16	DPEP1	TSS1500	-4.0189	0.002		0.4114	0.2939
cg09347176*Time				0.6129	0.002	0.016	-0.0234	0.3059
cg09348012	6		Intergenic	-3.8983	0.002		-0.0669	0.8466
cg09348012*Time				0.7207	0.001	0.011	0.0131	0.5463
cg09564361	8		Intergenic	2.7385	0.006		0.1606	0.6702
cg09564361*Time				-0.4503	0.009	0.033	-0.0029	0.9085
cg09630404	8	STAR	5'UTR	2.8057	0.001		-0.3038	0.3231
cg09630404*Time				-0.4564	0.001	0.01	0.0239	0.2152
cg09761367	1		Intergenic	3.392	0.007		-0.1906	0.6698
cg09761367*Time				-0.6419	0.009	0.033	0.0004	0.9891
cg10333594	16	CRAMP1L	Body	-6.1883	<.0001		0.0928	0.8558
cg10333594*Time				0.8381	0.007	0.029	-0.0178	0.5725
cg10506497	17	DHRS7C	Body	3.2132	0.004		-0.3716	0.2072
cg10506497*Time				-0.5783	0.004	0.023	0.036	0.0427
cg10506844	10		Intergenic	-1.535	0.006		0.0683	0.7242
cg10506844*Time				0.2725	0.01	0.035	0.0078	0.536
cg10741333	14	RGS6	5'UTR	3.9992	0.001		-0.1805	0.5914
cg10741333*Time				-0.8979	<.0001	0.004	-0.0009	0.9679
cg10787548	8	GRINA	5'UTR	2.5475	0.004		-0.2887	0.2899
cg10787548*Time				-0.4693	0.003	0.017	0.0109	0.4982
cg10862535	19	PGLYRP1	TSS200	2.6682	0.004		-0.0215	0.9557
cg10862535*Time				-0.4357	0.007	0.029	-0.0083	0.7267
cg11046421	5		Intergenic	-3.4538	0.003		-0.6177	0.2476
cg11046421*Time				0.5451	0.007	0.03	0.0064	0.8535
cg11201571	14		Intergenic	-1.1313	0.001		0.0856	0.6405
cg11201571*Time				0.3911	0.001	0.009	-0.0067	0.5982
cg11207353	19	LRRC25	TSS200	3.3851	0.001		0.4616	0.1909
cg11207353*Time				-0.4184	0.013	0.039	-0.0342	0.1177
cg11416102	8	ERICH1	Body	-4.4288	<.0001		-0.0855	0.8373
cg11416102*Time				0.6427	0.003	0.017	0.0114	0.6444
cg11601967	7	MAD1L1	Body	2.1615	0.002		0.1714	0.5115
cg11601967*Time				-0.3993	0.005	0.024	-0.0212	0.1884
cg11916054	5	PROP1	TSS200	3.4398	<.0001		-0.1419	0.6878
cg11916054*Time				-0.6118	0.001	0.01	-0.0044	0.8477
cg12042714	15		Intergenic	2.9673	0.01		-0.3946	0.3215
cg12042714*Time				-0.7873	<.0001	0.008	0.029	0.2487
cg12118246	17	CD300A	TSS200	2.8037	0.002		0.1961	0.5698
cg12118246*Time				-0.4278	0.016	0.045	-0.0219	0.3331
cg12340546	6	TRIM39	5'UTR	3.1114	<.0001		0.5015	0.0626
cg12340546*Time				-0.504	0.003	0.017	-0.0377	0.0157
cg12368583	10	C10orf11	Body	3.2803	0.01		-0.3978	0.3145
cg12368583*Time				-0.6094	0.008	0.03	0.0209	0.3836
cg12554483	10	VENTX	TSS200	-1.5572	0.001		0.5698	0.0069
cg12554483*Time				0.3434	<.0001	<0.001	-0.0346	0.0074
cg12571570	2	ZEB2	Body	5.8066	0.01		-1.1382	0.0968
cg12571570*Time				-0.8658	0.019	0.048	0.0265	0.5451
cg12918213	12	MED13L	Body	3.8393	0.01		-0.1124	0.7956
cg12918213*Time				-0.6584	0.016	0.045	0.0053	0.8502
cg13031167	6	HLA-DPA1	TSS200	3.8039	0.001		-0.4974	0.2376
cg13031167*Time				-0.6507	0.005	0.024	0.046	0.0825
cg13144783	3	CCR1	5'UTR	3.5933	0.002		0.0041	0.9911
cg13144783*Time				-0.6414	0.004	0.022	-0.0175	0.4437
cg13192714	14	MIR1185-2	TSS200	5.8618	<.0001		0.1588	0.7736
cg13192714*Time				-1.4887	<.0001	<0.001	-0.0356	0.2893
cg13214121	7	PTPRN2	Body	-2.5051	0.004		0.1035	0.6795
cg13214121*Time				0.3775	0.013	0.039	0.0009	0.9543
cg13241681	13	TMCO3	Body	-1.8574	<.0001		0.0957	0.6479
cg13241681*Time				0.2609	0.006	0.027	0.001	0.9387
cg13280108	11	SHANK2	Body	-3.7063	<.0001		-0.1001	0.7887
cg13280108*Time				0.5595	0.006	0.028	0.0014	0.9512
cg13293295	2		Intergenic	1.6806	0.038		-0.0388	0.9097
cg13293295*Time				-0.442	0.017	0.045	-0.0045	0.8376
cg13304350	17		Intergenic	-1.7045	0.004		0.2847	0.2644
cg13304350*Time				0.3782	0.009	0.033	-0.0277	0.0795
cg13328209	12		Intergenic	-3.6694	0.001		0.0806	0.8309
cg13328209*Time				0.5654	0.005	0.025	-0.0173	0.489
cg13397898	9	QRFP	1stExon	2.8095	0.018		-0.0675	0.8706
cg13397898*Time				-0.4804	0.018	0.046	-0.017	0.5024
cg13619349	20	C20orf118	TSS1500	-11.5701	<.0001		-2.0787	0.04
cg13619349*Time				1.6647	0.001	0.01	0.1141	0.0607
cg13620715	9		Intergenic	5.3001	0.002		-1.0669	0.024
cg13620715*Time				-0.8533	0.007	0.029	0.0315	0.2938
cg13926569	10	PAPSS2	TSS1500	6.4389	<.0001		-0.5307	0.2728
cg13926569*Time				-1.0438	<.0001	0.005	0.0226	0.456
cg13997975	10	ZNF503	3'UTR	-1.6475	<.0001		0.2257	0.1562
cg13997975*Time				0.3468	<.0001	<0.001	-0.0111	0.2697
cg14001871	13	ATP11A	Body	-5.603	0.002		0.0242	0.9565
cg14001871*Time				0.9216	0.007	0.029	0.0031	0.9128
cg14035969	1		Intergenic	-3.3002	0.014		-0.6828	0.0549
cg14035969*Time				0.5346	0.013	0.039	0.0398	0.066
cg14083015	6		Intergenic	2.0818	0.001		0.0297	0.9204
cg14083015*Time				-0.313	0.006	0.028	-0.0075	0.6911
cg14119936	11	OR51F1	1stExon	5.9049	<.0001		0.1959	0.6958
cg14119936*Time				-1.0393	<.0001	0.005	-0.0028	0.9334
cg14210817	13		Intergenic	2.2233	0.003		-0.0557	0.8295
cg14210817*Time				-0.4119	0.002	0.015	0.0002	0.9902
cg14216068	7	HOXA3	3'UTR	-1.1985	0.015		0.2147	0.327
cg14216068*Time				0.2047	0.018	0.046	-0.0157	0.2932
cg14237903	17	MRC2	Body	2.6213	<.0001		-0.0287	0.9179
cg14237903*Time				-0.4606	<.0001	0.006	0.0186	0.2812
cg14285050	1	COL9A2	Body	3.9299	0.002		0.0724	0.8967
cg14285050*Time				-0.629	0.007	0.029	-0.0161	0.6371
cg14296561	11	BIRC3	Body	3.7105	0.002		-0.2412	0.7232
cg14296561*Time				-0.9639	<.0001	0.006	-0.0078	0.8381
cg14299455	19	KIR3DL3	TSS1500	1.7343	0.003		0.6974	0.0473
cg14299455*Time				-0.3234	0.01	0.035	-0.0448	0.0362
cg14410964	9	NOTCH1	Body	2.9507	0.06		-1.1199	0.071
cg14410964*Time				-0.6769	0.006	0.028	0.0691	0.0539
cg14985076	1	DDAH1	5'UTR	3.9119	0.006		0.1934	0.5952
cg14985076*Time				-0.889	0.001	0.008	0.0065	0.7881
cg15229747	19		Intergenic	2.427	0.002		-0.0179	0.9439
cg15229747*Time				-0.4043	0.009	0.033	0.012	0.4595
cg15275625	3		Intergenic	3.4191	0.006		0.0383	0.913
cg15275625*Time				-0.5847	0.011	0.035	-0.0126	0.5769
cg15315056	3		Intergenic	3.9986	<.0001		-0.3148	0.4297
cg15315056*Time				-0.4985	0.013	0.039	0.0197	0.4003
cg15329876	17	KRT9	TSS1500	5.5538	<.0001		-0.3963	0.3383
cg15329876*Time				-1.0982	<.0001	<0.001	0.0395	0.1213
cg15379858	8	CSGALNACT1	TSS1500	3.2173	0.001		-0.3004	0.566
cg15379858*Time				-0.4519	0.01	0.035	0.0399	0.2128
cg15419294	19	NLRP5	3'UTR	2.1354	<.0001		-0.0311	0.8618
cg15419294*Time				-0.3814	<.0001	<0.001	0.0016	0.8922
cg15476994	6		Intergenic	2.7879	0.018		-0.0924	0.8252
cg15476994*Time				-0.5932	0.01	0.035	0.0374	0.1627
cg15498306	4	MARCH1	1stExon	2.5058	0.02		-0.349	0.335
cg15498306*Time				-0.5568	0.002	0.015	0.0355	0.1181
cg15644413	1	C1orf216	TSS1500	3.5756	0.044		-0.6962	0.2264
cg15644413*Time				-0.8337	0.015	0.042	0.0271	0.441
cg15647266	10	ANK3	Body	-2.2975	0.002		-0.1068	0.6824
cg15647266*Time				0.3298	0.016	0.045	0.0002	0.9881
cg16099687	12		Intergenic	3.7056	0.004		-0.2421	0.5782
cg16099687*Time				-0.5825	0.007	0.029	-0.0129	0.6403
cg16261114	15	LOC145814	TSS1500	3.1782	0.046		0.0103	0.9865
cg16261114*Time				-0.8559	0.006	0.027	-0.0278	0.4585
cg16278828	15	MAN2C1	Body	-4.2087	0.001		-0.055	0.8976
cg16278828*Time				0.6211	0.004	0.022	0.0093	0.7069
cg16331358	10	WDR37	Body	-4.5806	<.0001		-0.492	0.1082
cg16331358*Time				0.6094	0.006	0.028	0.0316	0.0955
cg16335643	8	ANKRD46	5'UTR	6.2011	0.004		0.119	0.8346
cg16335643*Time				-1.1997	0.001	0.013	-0.0346	0.3252
cg16395432	1	MIR1976;RPS6KA1	TSS1500	5.5314	<.0001		-0.0368	0.93
cg16395432*Time				-0.8854	0.001	0.009	0.0056	0.8459
cg16656411	17		Intergenic	2.1709	0.011		0.3113	0.2474
cg16656411*Time				-0.3662	0.018	0.046	0.0003	0.9867
cg16700163	16		Intergenic	2.6221	0.004		-0.0045	0.9899
cg16700163*Time				-0.6279	<.0001	0.005	0.0106	0.6325
cg16861964	12	CHST11	Body	2.8158	0.001		-0.3319	0.2827
cg16861964*Time				-0.4365	0.012	0.037	0.0216	0.2269
cg16898425	3	ITIH1	TSS200	4.1296	0.006		0.2681	0.5005
cg16898425*Time				-0.6987	0.012	0.037	-0.0338	0.1784
cg17117459	13	PARP4	5'UTR	2.6459	0.006		-0.3592	0.2046
cg17117459*Time				-0.4184	0.011	0.035	0.0289	0.0991
cg17122311	16	IL27	Body	6.4213	0.001		-0.2988	0.6154
cg17122311*Time				-0.9997	0.002	0.015	-0.0021	0.9557
cg17508905	4	TBC1D1	Body	-3.4778	0.001		-0.0081	0.9805
cg17508905*Time				0.5682	0.002	0.017	0.0069	0.7496
cg17627898	12	TAOK3	5'UTR	3.8103	0.02		-0.3318	0.5171
cg17627898*Time				-0.8609	0.002	0.016	0.0249	0.4543
cg17969683	8	ADAM28	TSS200	2.7759	0.134		0.2135	0.6683
cg17969683*Time				-0.8573	0.013	0.039	-0.0123	0.6976
cg17997310	3	MITF	Body	3.1954	0.005		0.047	0.8993
cg17997310*Time				-0.5267	0.009	0.034	0.0247	0.3128
cg18000306	6		Intergenic	4.2527	0.003		0.4344	0.4141
cg18000306*Time				-0.7417	0.008	0.03	-0.0383	0.2398
cg18018581	15		Intergenic	-4.8424	<.0001		0.2176	0.5904
cg18018581*Time				0.7166	0.001	0.011	-0.0133	0.598
cg18158859	13	EFNB2	3'UTR	2.7324	0.001		-0.1596	0.6343
cg18158859*Time				-0.5026	0.001	0.01	0.0081	0.707
cg18282849	11	CCDC81	TSS200	1.6485	0.021		0.2014	0.2564
cg18282849*Time				-0.3369	0.002	0.015	-0.012	0.3078
cg18383585	1	NOS1AP	Body	-2.2076	0.01		0.4753	0.2346
cg18383585*Time				0.4099	0.007	0.029	-0.0258	0.2586
cg18511008	5	CAPSL	5'UTR	3.3598	<.0001		-0.4612	0.2463
cg18511008*Time				-0.5346	0.001	0.01	0.038	0.1309
cg18607849	17	RPTOR	Body	3.9386	0.001		-0.014	0.9689
cg18607849*Time				-0.7039	0.001	0.013	-0.0096	0.6459
cg18705931	12	FBRSL1	Body	3.6021	<.0001		-0.0249	0.9606
cg18705931*Time				-0.4717	0.011	0.035	0.0122	0.7036
cg18752880	5	C1QTNF3	TSS200	3.5173	0.032		0.2899	0.5459
cg18752880*Time				-0.6712	0.019	0.048	-0.0126	0.6814
cg19006008	19	F2RL3	TSS200	2.6471	0.001		-0.1	0.7911
cg19006008*Time				-0.422	0.004	0.022	0.0001	0.9953
cg19008099	6	DDAH2	Body	-3.3046	<.0001		-0.2986	0.2226
cg19008099*Time				0.4735	0.017	0.045	0.0246	0.0959
cg19080053	6	LYRM4	3'UTR	2.837	0.001		0.0402	0.9132
cg19080053*Time				-0.5261	0.003	0.018	0.0007	0.9772
cg19375403	1	C1orf174	Body	3.8409	0.003		-0.3095	0.4636
cg19375403*Time				-0.6443	0.005	0.025	-0.0022	0.9301
cg19438894	11	TUT1	Body	-4.3537	<.0001		-0.4996	0.1994
cg19438894*Time				0.7031	<.0001	0.005	0.0338	0.1612
cg19673233	14		Intergenic	2.0408	0.002		-0.0174	0.9296
cg19673233*Time				-0.326	0.004	0.023	0.0023	0.8513
cg19678392	7	PON1	5'UTR	-1.2275	0.01		-0.0477	0.804
cg19678392*Time				0.2041	0.017	0.046	0.002	0.8722
cg19755171	17	AZI1	TSS1500	3.6444	0.001		-0.1051	0.7842
cg19755171*Time				-0.6086	0.002	0.015	0.0085	0.7295
cg19868934	6	MSH5	TSS1500	6.558	0.001		0.1304	0.8747
cg19868934*Time				-1.002	0.012	0.037	-0.006	0.8991
cg19875532	10	VENTX	Body	-2.0808	0.004		0.4399	0.1066
cg19875532*Time				0.342	0.003	0.017	-0.0311	0.061
cg20073344	2		Intergenic	-2.9918	0.003		-0.2018	0.4371
cg20073344*Time				0.4708	0.007	0.03	0.0016	0.9181
cg20184247	17	LOC404266;HOXB5	TSS1500	-3.4903	<.0001		0.4898	0.1559
cg20184247*Time				0.5818	<.0001	0.005	-0.04	0.0725
cg20249919	15	PCSK6	1stExon	4.4851	<.0001		0.3366	0.3211
cg20249919*Time				-0.6176	0.003	0.018	-0.009	0.67
cg20430077	10		Intergenic	3.9971	<.0001		-0.0703	0.851
cg20430077*Time				-0.6881	0.001	0.008	0.0008	0.9736
cg20487932	12	SSH1	Body	7.2411	<.0001		-0.1166	0.8261
cg20487932*Time				-1.1384	0.002	0.015	0.0088	0.7984
cg20504007	10	WDFY4	TSS1500	2.7674	0.003		0.1457	0.7046
cg20504007*Time				-0.6431	<.0001	0.004	-0.0092	0.7018
cg20638582	6	AGER	Body	4.6502	<.0001		0.0345	0.9345
cg20638582*Time				-1.082	<.0001	<0.001	0.0004	0.9885
cg20790648	3		Intergenic	1.8212	0.002		-0.3437	0.4072
cg20790648*Time				-0.3227	0.002	0.015	0.0017	0.943
cg20852250	3		Intergenic	3.7623	0.003		0.4521	0.1978
cg20852250*Time				-0.7152	0.005	0.024	-0.0206	0.3936
cg20972199	11		Intergenic	2.7752	0.001		-0.2839	0.345
cg20972199*Time				-0.4757	0.002	0.015	0.0245	0.2166
cg21040575	17	MIR497;MIR195	TSS200	3.9036	0.003		-0.3715	0.3733
cg21040575*Time				-0.6075	0.017	0.045	0.0037	0.8901
cg21192376	14	GPR137C;TXNDC16	TSS1500	5.2921	<.0001		-0.3045	0.6169
cg21192376*Time				-0.7261	0.003	0.019	0.0289	0.4492
cg21360910	3		Intergenic	4.2433	0.004		0.6696	0.1554
cg21360910*Time				-0.8185	0.01	0.035	-0.0255	0.3756
cg21405929	1	SKI	Body	-4.0321	0.009		0.0188	0.9511
cg21405929*Time				0.7863	0.002	0.015	-0.0102	0.5698
cg21752660	15		Intergenic	2.6093	0.004		0.2759	0.5235
cg21752660*Time				-0.4556	0.014	0.042	-0.0089	0.73
cg22083325	17	LOC440461	TSS200	5.9077	0.003		0.2589	0.6744
cg22083325*Time				-1.0777	0.001	0.011	-0.0464	0.249
cg22127773	17	KDM6B	Body	-2.4416	0.004		-0.2121	0.3721
cg22127773*Time				0.4232	0.008	0.031	0.012	0.4074
cg22280148	8		Intergenic	2.8523	0.001		-0.1676	0.5787
cg22280148*Time				-0.4326	0.008	0.03	0.0002	0.9921
cg22301854	4	ABLIM2	Body	5.2773	<.0001		0.6507	0.0704
cg22301854*Time				-0.8622	<.0001	0.004	-0.0324	0.1559
cg22353551	1		Intergenic	2.8876	<.0001		0.0802	0.8008
cg22353551*Time				-0.4445	<.0001	0.004	-0.0109	0.5751
cg22460173	19		Intergenic	5.8407	0.001		-1.0325	0.0467
cg22460173*Time				-0.9196	0.002	0.017	0.0444	0.1528
cg22490695	16	ITGAM	TSS200	2.3558	0.035		0.5665	0.172
cg22490695*Time				-0.4227	0.014	0.042	-0.0313	0.2556
cg22678398	3	RAP2B	1stExon	4.7634	<.0001		0.6075	0.1396
cg22678398*Time				-0.7401	0.002	0.016	-0.0445	0.0824
cg22757418	6		Intergenic	5.7547	0.001		-0.2021	0.6569
cg22757418*Time				-1.0477	0.002	0.015	-0.0067	0.8162
cg22806934	11	UBASH3B	Body	5.2176	0.001		1.4288	0.0078
cg22806934*Time				-0.7438	0.006	0.028	-0.0442	0.2066
cg23216724	6	GPR31	TSS1500	2.6697	0.013		0.3144	0.3992
cg23216724*Time				-0.4918	0.013	0.039	-0.0141	0.5675
cg23325963	2		Intergenic	2.3464	0.002		-0.0388	0.8774
cg23325963*Time				-0.3669	0.004	0.023	-0.012	0.466
cg23398508	17		Intergenic	3.654	0.016		0.158	0.6822
cg23398508*Time				-0.8254	0.008	0.031	-0.0044	0.8528
cg23462772	10		Intergenic	2.1391	0.067		0.0451	0.9042
cg23462772*Time				-0.4601	0.01	0.035	0.018	0.4776
cg23547892	14	LGMN	Body	3.0708	0.007		-0.2575	0.5262
cg23547892*Time				-0.4723	0.016	0.045	0.0128	0.612
cg23572944	11	SLC15A3	TSS1500	2.3996	0.012		-0.1026	0.7688
cg23572944*Time				-0.5349	0.002	0.015	0.0197	0.3592
cg23800435	1	C1orf210	TSS200	-3.6418	0.01		0.839	0.0384
cg23800435*Time				0.6334	0.013	0.039	-0.0345	0.1702
cg23887948	15	STRA6	5'UTR	2.362	0.001		0.8519	0.0185
cg23887948*Time				-0.4315	<.0001	0.006	-0.0545	0.0081
cg23958319	11	NCAM1	Body	7.5011	0.001		0.5459	0.3265
cg23958319*Time				-1.1088	0.006	0.027	-0.0247	0.49
cg24159697	1	DSTYK	TSS1500	2.376	0.017		-0.1813	0.4701
cg24159697*Time				-0.4186	0.016	0.044	0.0075	0.6355
cg24167314	12	PAH	TSS200	3.7737	<.0001		0.2848	0.367
cg24167314*Time				-0.599	0.001	0.012	-0.0173	0.4468
cg24401737	2	CASP10	TSS200	4.7254	<.0001		-0.6669	0.1428
cg24401737*Time				-0.6056	0.017	0.045	0.0394	0.1792
cg24406754	12	C12orf56	Body	-2.326	0.006		0.7555	0.0163
cg24406754*Time				0.4288	0.001	0.011	-0.0481	0.0135
cg24546426	5	NHP2	TSS1500	-5.5905	0.001		-0.71	0.1669
cg24546426*Time				0.7983	0.009	0.033	0.0462	0.1789
cg24761525	17	HOXB3	5'UTR	-5.1822	<.0001		-0.2139	0.6332
cg24761525*Time				0.7544	0.002	0.016	0.0176	0.5216
cg24927800	2	DES	1stExon	1.2672	0.026		0.0423	0.7579
cg24927800*Time				-0.2471	0.007	0.029	-0.0016	0.8537
cg24999105	6	MAP3K5	Body	2.2034	0.013		0.241	0.4443
cg24999105*Time				-0.5296	<.0001	0.008	-0.004	0.8402
cg25035059	8	CHD7	Body	4.0135	0.003		0.3587	0.3151
cg25035059*Time				-0.5506	0.016	0.045	-0.0009	0.9686
cg25142500	17	FLJ90757	Body	1.9664	0.072		0.5563	0.1299
cg25142500*Time				-0.6189	0.002	0.015	-0.0382	0.0859
cg25314111	5	AACSL	TSS1500	2.6834	0.013		1.3062	0.0008
cg25314111*Time				-0.4905	0.006	0.028	-0.0563	0.0232
cg25338707	11	FERMT3	TSS1500	2.8702	0.015		-0.2322	0.5914
cg25338707*Time				-0.5101	0.011	0.035	-0.0074	0.7762
cg25794884	7	C7orf31	TSS200	1.9496	0.006		-0.3101	0.0845
cg25794884*Time				-0.3196	0.006	0.028	0.0273	0.0222
cg25846076	15	KLHL25	5'UTR	3.8812	0.004		-0.0773	0.8605
cg25846076*Time				-0.644	0.015	0.043	0.0234	0.4076
cg25925252	5		Intergenic	-3.765	0.005		-0.6779	0.0999
cg25925252*Time				0.5379	0.012	0.038	0.0188	0.4724
cg26072906	1	BATF3	TSS1500	4.5269	<.0001		0.1917	0.6299
cg26072906*Time				-1.0508	<.0001	<0.001	-0.0193	0.4633
cg26110038	10	JMJD1C	Body	2.6398	<.0001		0.1024	0.7028
cg26110038*Time				-0.4474	0.001	0.009	-0.0179	0.2686
cg26139975	5		Intergenic	2.1639	0.013		0.0271	0.9312
cg26139975*Time				-0.4201	0.003	0.017	0.01	0.621
cg26226110	1	ATAD3C	Body	3.1332	0.002		0.7557	0.1045
cg26226110*Time				-0.5023	0.013	0.039	-0.0353	0.2072
cg26239850	11		Intergenic	6.3456	0.003		0.0604	0.9292
cg26239850*Time				-1.3825	0.001	0.01	-0.0091	0.827
cg26296781	7		Intergenic	2.116	0.026		0.257	0.4361
cg26296781*Time				-0.4426	0.004	0.022	-0.0195	0.3394
cg26411522	1	SLC45A1	Body	-3.6573	0.001		0.3037	0.3277
cg26411522*Time				0.583	0.004	0.021	-0.0257	0.14
cg26630735	18	CCDC68	TSS200	2.0693	0.004		-0.1014	0.6618
cg26630735*Time				-0.361	0.005	0.024	-0.0011	0.9527
cg26630859	5		Intergenic	3.0433	<.0001		-0.1566	0.5377
cg26630859*Time				-0.5572	0.001	0.008	0.0052	0.7712
cg26769838	10	PFKP	Body	-1.9082	0.01		0.0958	0.6594
cg26769838*Time				0.3147	0.011	0.035	-0.001	0.9398
cg26862964	4	ARSJ	Body	3.7097	<.0001		0.1218	0.7531
cg26862964*Time				-0.6853	0.001	0.012	-0.0079	0.7488
cg26885400	13		Intergenic	4.921	0.012		-0.3284	0.5828
cg26885400*Time				-0.8233	0.018	0.046	0.0126	0.7397
cg26947766	5	KCNIP1	TSS1500	3.744	0.001		-0.2134	0.5625
cg26947766*Time				-0.5813	0.006	0.028	0.0289	0.2456
cg27027631	7		Intergenic	2.9844	0.005		-0.1209	0.7733
cg27027631*Time				-0.4575	0.015	0.044	0.0073	0.7891
cg27091643	12		Intergenic	4.1129	0.002		0.3673	0.34
cg27091643*Time				-0.6412	0.011	0.035	-0.0131	0.5888
cg27123256	14	BCL11B	Body	3.3213	0.001		0.1576	0.714
cg27123256*Time				-0.6783	<.0001	0.006	0.0055	0.8487
cg27179866	6		Intergenic	-2.5606	0.003		-0.0866	0.7199
cg27179866*Time				0.4094	0.008	0.03	-0.0145	0.3465
cg27198632	4		Intergenic	3.265	0.001		0.4242	0.2994
cg27198632*Time				-0.7074	<.0001	0.004	-0.0312	0.2133
cg27372452	15		Intergenic	3.6195	<.0001		-0.4074	0.1545
cg27372452*Time				-0.6345	0.001	0.008	0.0192	0.3194
For the analysis in the F2 cohort, logistic regression with repeated measurements was adjusted for age (1, 3, and 6 years, treated as continuous), birth weight, and sex. For the F1 cohort, the analysis used similar covariates, with SPT status at ages 4,10 and 18 years, birth weight, and sex. CpGs showing consistent direction (main and interaction) in the two cohorts are in bold fonts. #: Genes lo…
