# Supplementary material for: DNA Methylation at Birth Showing Age-Specific Association with Atopy in Children: A Prospective Longitudinal Study
Source: Epigenomes. 2026 May 27;10(2):33. doi: 10.3390/epigenomes10020033 (PMC13298419; doi:10.3390/epigenomes10020033)
Supplement: Supplementary file 1 [file epigenomes-10-00033-s001.zip › Supplemental table S5.xlsx]

## Sheet: Sheet1
Supplement Table S5. Top 20 biological pathways identified from pathway enrichment analysis using the 234 cell type-adjusted CpGs.
Go Term	ONTOLOGY	GO Biological Process	P value	FDR P value
GO:0001775	BP	cell activation	5.36e-05	0.89934
GO:1902105	BP	regulation of leukocyte differentiation	0.000153908	0.89934
GO:0002376	BP	immune system process	0.000169422	0.89934
GO:1904151	BP	positive regulation of microglial cell mediated cytotoxicity	0.000192027	0.89934
GO:0022407	BP	regulation of cell-cell adhesion	0.000202172	0.89934
GO:0090634	BP	microglial cell mediated cytotoxicity	0.000347229	1
GO:1904149	BP	regulation of microglial cell mediated cytotoxicity	0.000347229	1
GO:1903849	BP	positive regulation of aorta morphogenesis	0.000480292	1
GO:0030097	BP	hemopoiesis	0.000526005	1
GO:0002521	BP	leukocyte differentiation	0.000562	1
GO:0034109	BP	homotypic cell-cell adhesion	0.000669204	1
GO:0002347	BP	response to tumor cell	0.000718249	1
GO:0016054	BP	organic acid catabolic process	0.000834455	1
GO:0046395	BP	carboxylic acid catabolic process	0.000834455	1
GO:0140459	BP	response to Gram-positive bacterium	0.00087772	1
GO:1903847	BP	regulation of aorta morphogenesis	0.000987701	1
GO:0070527	BP	platelet aggregation	0.00100155	1
GO:1903306	BP	negative regulation of regulated secretory pathway	0.00106003	1
GO:1905857	BP	positive regulation of pentose-phosphate shunt	0.00116396	1
GO:1903706	BP	regulation of hemopoiesis	0.00119257	1
GO:0043585	BP	nose morphogenesis	0.00122774	1
BP=Biological Process
