# Supplementary material for: DNA Methylation at Birth Showing Age-Specific Association with Atopy in Children: A Prospective Longitudinal Study
Source: Epigenomes. 2026 May 27;10(2):33. doi: 10.3390/epigenomes10020033 (PMC13298419; doi:10.3390/epigenomes10020033)
Supplement: Supplementary file 1 [file epigenomes-10-00033-s001.zip › supplemental table S6.xlsx]

## Sheet: S5
Supplement Table S6. MethQTL results for the 14 CpGs identified in both cohorts.
Gene	Chromosome	CpG	CpG position	SNP name	SNPs position	Distance	R square value	P value	Category	Adjusted p value
FOXF1$	16	cg01519508	86411222	rs923631	86411580	-358	0.04328	1.76312e-07	Significant & Cis	0.0389881
AMIGO2	12	cg08135379	47474763	rs7979883	47467018	7745	0.0987602	1.17868e-15	Significant & Cis	4.06418e-10
				rs2269828	47471439	3324	0.100176	7.20626e-16	Significant & Cis	2.48477e-10
				rs12301925	47473342	1421	0.101483	4.57444e-16	Significant & Cis	1.5773e-10
				rs79609374	47473726	1037	0.1006	6.2199e-16	Significant & Cis	2.14466e-10
				rs7979008	47479528	-4765	0.0922924	1.10594e-14	Significant & Cis	3.81334e-09
				rs854895	47480558	-5795	0.0912156	1.60337e-14	Significant & Cis	5.52853e-09
				rs11183724	47482244	-7481	0.0910803	1.67996e-14	Significant & Cis	5.79261e-09
PGLYRP1	19	cg08693172	46526333	rs2041991	46524296	2037	0.0506611	1.50129e-08	Significant & Cis	0.00237998
				rs2041992	46524471	1862	0.0538949	5.08864e-09	Significant & Cis	0.000806697
				rs2041993	46524967	1366	0.0552879	3.19106e-09	Significant & Cis	0.000505876
				rs3786822	46525106	1227	0.0477074	4.0269e-08	Significant & Cis	0.0063838
				rs11666896	46526950	-617	0.0564933	2.13024e-09	Significant & Cis	0.000337706
				rs35247686	46529668	-3335	0.0636973	1.89109e-10	Significant & Cis	2.99793e-05
				rs8102493	46530389	-4056	0.0576608	1.43986e-09	Significant & Cis	0.00022826
				rs12973391	46533013	-6680	0.0415774	3.10915e-07	Significant & Cis	0.0492891
				rs12461544	46536841	-10508	0.0424381	2.33411e-07	Significant & Cis	0.0370024
				rs12185521	46538325	-11992	0.0436817	1.54217e-07	Significant & Cis	0.0244478
KIR3DL3	19	cg14299455	55235472	19:55217660:GT	55217660	17812	0.044916	1.02195e-07	Significant & Cis	0.0162008
				19:55222465:GC	55222465	13007	0.116573	2.30059e-18	Significant & Cis	3.6471e-13
				19:55222807:TG	55222807	12665	0.0518228	1.01804e-08	Significant & Cis	0.00161389
				19:55224260:AG	55224260	11212	0.0937042	6.79178e-15	Significant & Cis	1.07669e-09
				19:55224692:CT	55224692	10780	0.047025	5.05693e-08	Significant & Cis	0.0080167
				19:55224785:AG	55224785	10687	0.0837606	2.07736e-13	Significant & Cis	3.29321e-08
				19:55224885:AG	55224885	10587	0.106176	8.89347e-17	Significant & Cis	1.40987e-11
				19:55224955:TA	55224955	10517	0.0678549	4.64885e-11	Significant & Cis	7.36978e-06
				19:55224967:TC	55224967	10505	0.0640685	1.66874e-10	Significant & Cis	2.64544e-05
				19:55225076:AC	55225076	10396	0.0689923	3.16445e-11	Significant & Cis	5.01657e-06
				19:55225413:CT	55225413	10059	0.090678	1.92978e-14	Significant & Cis	3.05926e-09
				19:55225613:TC	55225613	9859	0.0433535	1.72043e-07	Significant & Cis	0.0272738
				19:55226094:GC	55226094	9378	0.0727478	8.86596e-12	Significant & Cis	1.40551e-06
				19:55226261:TG	55226261	9211	0.0869628	6.9273e-14	Significant & Cis	1.09818e-08
				19:55226402:TC	55226402	9070	0.063075	2.33222e-10	Significant & Cis	3.69724e-05
				19:55227074:AG	55227074	8398	0.0869628	6.9273e-14	Significant & Cis	1.09818e-08
				19:55227187:AG	55227187	8285	0.0673027	5.60253e-11	Significant & Cis	8.88164e-06
				19:55233617:AC	55233617	1855	0.0433535	1.72043e-07	Significant & Cis	0.0272738
				19:55233830:AC	55233830	1642	0.0420026	2.69853e-07	Significant & Cis	0.0427794
				19:55234582:GA	55234582	890	0.0428118	2.06084e-07	Significant & Cis	0.0326703
KIF7	15	cg19570897	90191316	rs55722383	90092745	98571	0.0608545	4.92436e-10	Significant & Cis	9.87261e-05
				rs12442646	90098280	93036	0.0610345	4.63496e-10	Significant & Cis	9.29241e-05
				rs55773383	90098665	92651	0.0590017	9.17908e-10	Significant & Cis	0.000184027
				rs55655092	90098911	92405	0.0590017	9.17908e-10	Significant & Cis	0.000184027
				rs72478452	90099150	92166	0.0590017	9.17908e-10	Significant & Cis	0.000184027
				rs16943319	90099243	92073	0.0590017	9.17908e-10	Significant & Cis	0.000184027
				rs72748827	90099361	91955	0.0590017	9.17908e-10	Significant & Cis	0.000184027
				rs72748828	90099463	91853	0.0590017	9.17908e-10	Significant & Cis	0.000184027
				rs111823639	90099622	91694	0.0590252	9.10681e-10	Significant & Cis	0.000182578
				rs113581672	90099629	91687	0.0590252	9.10681e-10	Significant & Cis	0.000182578
				rs72748830	90099658	91658	0.0590252	9.10681e-10	Significant & Cis	0.000182578
				rs72748831	90099750	91566	0.0590017	9.17908e-10	Significant & Cis	0.000184027
				rs16943330	90099932	91384	0.0590017	9.17908e-10	Significant & Cis	0.000184027
				rs72748833	90100010	91306	0.0610402	4.62609e-10	Significant & Cis	9.27462e-05
				rs16943332	90100100	91216	0.0610369	4.63129e-10	Significant & Cis	9.28505e-05
				rs16943334	90100134	91182	0.0610369	4.63129e-10	Significant & Cis	9.28505e-05
				rs11073875	90100669	90647	0.0590017	9.17908e-10	Significant & Cis	0.000184027
				rs59754234	90101617	89699	0.0590017	9.17908e-10	Significant & Cis	0.000184027
				rs7180445	90102108	89208	0.0590017	9.17908e-10	Significant & Cis	0.000184027
				rs7180452	90102116	89200	0.0590017	9.17908e-10	Significant & Cis	0.000184027
				rs72748836	90102514	88802	0.0590017	9.17908e-10	Significant & Cis	0.000184027
				rs72748838	90102516	88800	0.0590017	9.17908e-10	Significant & Cis	0.000184027
				rs7163234	90102532	88784	0.0590017	9.17908e-10	Significant & Cis	0.000184027
				rs112435219	90102791	88525	0.0590017	9.17908e-10	Significant & Cis	0.000184027
				rs111364195	90102852	88464	0.0605345	5.48372e-10	Significant & Cis	0.00010994
				rs56324510	90103079	88237	0.0590017	9.17908e-10	Significant & Cis	0.000184027
				rs56377478	90103232	88084	0.0590017	9.17908e-10	Significant & Cis	0.000184027
				rs12232259	90103383	87933	0.0590017	9.17908e-10	Significant & Cis	0.000184027
				rs112357060	90103884	87432	0.0590017	9.17908e-10	Significant & Cis	0.000184027
				rs72748846	90104339	86977	0.0590017	9.17908e-10	Significant & Cis	0.000184027
				rs111257541	90104462	86854	0.0590017	9.17908e-10	Significant & Cis	0.000184027
				rs111524827	90104568	86748	0.0590017	9.17908e-10	Significant & Cis	0.000184027
				rs12050769	90104945	86371	0.0590017	9.17908e-10	Significant & Cis	0.000184027
				rs55681660	90105071	86245	0.0590017	9.17908e-10	Significant & Cis	0.000184027
				rs55633046	90105406	85910	0.0590017	9.17908e-10	Significant & Cis	0.000184027
				rs72750707	90105681	85635	0.0554747	2.99741e-09	Significant & Cis	0.000600936
				rs72750708	90105683	85633	0.0554747	2.99741e-09	Significant & Cis	0.000600936
				rs72750709	90105777	85539	0.0590017	9.17908e-10	Significant & Cis	0.000184027
				rs72750711	90105825	85491	0.0590017	9.17908e-10	Significant & Cis	0.000184027
				rs72750713	90106065	85251	0.0590017	9.17908e-10	Significant & Cis	0.000184027
				rs72750716	90106124	85192	0.0590017	9.17908e-10	Significant & Cis	0.000184027
				rs111627740	90106145	85171	0.0590017	9.17908e-10	Significant & Cis	0.000184027
				rs7172829	90106400	84916	0.0590017	9.17908e-10	Significant & Cis	0.000184027
				rs7178986	90106575	84741	0.0590017	9.17908e-10	Significant & Cis	0.000184027
				rs7179001	90106594	84722	0.0590017	9.17908e-10	Significant & Cis	0.000184027
				rs7162393	90106854	84462	0.0590017	9.17908e-10	Significant & Cis	0.000184027
				rs7178431	90106983	84333	0.0590017	9.17908e-10	Significant & Cis	0.000184027
				rs57473759	90107252	84064	0.0590017	9.17908e-10	Significant & Cis	0.000184027
				rs72750721	90107726	83590	0.0590017	9.17908e-10	Significant & Cis	0.000184027
				15:90107770:CT	90107770	83546	0.0566323	2.03321e-09	Significant & Cis	0.000407628
				rs74474234	90107798	83518	0.0590017	9.17908e-10	Significant & Cis	0.000184027
				rs75395751	90107871	83445	0.0590017	9.17908e-10	Significant & Cis	0.000184027
				rs112404388	90107946	83370	0.0590017	9.17908e-10	Significant & Cis	0.000184027
				rs56056770	90108200	83116	0.0590017	9.17908e-10	Significant & Cis	0.000184027
				rs12591960	90108451	82865	0.0590017	9.17908e-10	Significant & Cis	0.000184027
				rs12594159	90108613	82703	0.0590017	9.17908e-10	Significant & Cis	0.000184027
				rs12594211	90108903	82413	0.0590017	9.17908e-10	Significant & Cis	0.000184027
				rs56995342	90109133	82183	0.0590017	9.17908e-10	Significant & Cis	0.000184027
				15:90109398:TC	90109398	81918	0.0590017	9.17908e-10	Significant & Cis	0.000184027
				rs72750727	90109707	81609	0.0590017	9.17908e-10	Significant & Cis	0.000184027
				rs72750728	90109734	81582	0.0590017	9.17908e-10	Significant & Cis	0.000184027
				rs56172377	90109921	81395	0.0582358	1.18714e-09	Significant & Cis	0.000238004
				rs4932229	90110185	81131	0.0626764	2.6673e-10	Significant & Cis	5.34754e-05
				rs11639117	90110950	80366	0.0478325	3.86216e-08	Significant & Cis	0.00774305
				rs2053358	90111234	80082	0.0425344	2.26037e-07	Significant & Cis	0.045317
				rs77192110	90111507	79809	0.0425344	2.26037e-07	Significant & Cis	0.045317
				rs28667052	90112356	78960	0.0494202	2.27285e-08	Significant & Cis	0.00455672
				rs4473163	90112481	78835	0.0478325	3.86216e-08	Significant & Cis	0.00774305
				rs4485330	90112501	78815	0.0494202	2.27285e-08	Significant & Cis	0.00455672
				rs12591029	90113748	77568	0.0425344	2.26037e-07	Significant & Cis	0.045317
				rs4932231	90113932	77384	0.0502628	1.71511e-08	Significant & Cis	0.00343854
				rs4932232	90114309	77007	0.0494202	2.27285e-08	Significant & Cis	0.00455672
				rs56136103	90115062	76254	0.0440834	1.34891e-07	Significant & Cis	0.0270437
				rs57494711	90115220	76096	0.0440834	1.34891e-07	Significant & Cis	0.0270437
				rs56144360	90118767	72549	0.0529459	6.99159e-09	Significant & Cis	0.00140171
				rs11855211	90119614	71702	0.0656978	9.63245e-11	Significant & Cis	1.93116e-05
				rs72750732	90119858	71458	0.056124	2.41113e-09	Significant & Cis	0.000483395
				rs111237911	90120227	71089	0.056124	2.41113e-09	Significant & Cis	0.000483395
				rs7168627	90121122	70194	0.056124	2.41113e-09	Significant & Cis	0.000483395
				rs12148198	90121428	69888	0.056124	2.41113e-09	Significant & Cis	0.000483395
				rs12148674	90121540	69776	0.0544348	4.24688e-09	Significant & Cis	0.000851436
				rs60999640	90122012	69304	0.056124	2.41113e-09	Significant & Cis	0.000483395
				rs7180722	90123214	68102	0.0655273	1.0203e-10	Significant & Cis	2.04555e-05
				rs11073877	90123265	68051	0.0613499	4.16842e-10	Significant & Cis	8.35705e-05
				rs16943353	90123612	67704	0.054976	3.54266e-09	Significant & Cis	0.000710251
				rs11630039	90123991	67325	0.0447252	1.08906e-07	Significant & Cis	0.0218341
				rs10775247	90126121	65195	0.0664434	7.48914e-11	Significant & Cis	1.50146e-05
				rs11639246	90128834	62482	0.043945	1.41259e-07	Significant & Cis	0.0283204
				rs893723	90128910	62406	0.0557491	2.73399e-09	Significant & Cis	0.000548125
				rs4932136	90132578	58738	0.0444146	1.20789e-07	Significant & Cis	0.0242163
				rs35892197	90135172	56144	0.0466189	5.79082e-08	Significant & Cis	0.0116097
				rs8032553	90137325	53991	0.0466189	5.79082e-08	Significant & Cis	0.0116097
				rs72750738	90137950	53366	0.0579802	1.29348e-09	Significant & Cis	0.000259323
				rs16974170	90138926	52390	0.0597049	7.24756e-10	Significant & Cis	0.000145303
				rs4556765	90139262	52054	0.0463637	6.30556e-08	Significant & Cis	0.0126417
				rs58132044	90142421	48895	0.0568268	1.90482e-09	Significant & Cis	0.000381888
				rs11073878	90143384	47932	0.0635991	1.95472e-10	Significant & Cis	3.91891e-05
				rs11073879	90145777	45539	0.069027	3.12752e-11	Significant & Cis	6.27021e-06
				rs12443406	90146911	44405	0.069027	3.12752e-11	Significant & Cis	6.27021e-06
				rs2350479	90147587	43729	0.0691499	3.00014e-11	Significant & Cis	6.01483e-06
				rs2119607	90150722	40594	0.0573921	1.57575e-09	Significant & Cis	0.000315914
				rs2119606	90150943	40373	0.058116	1.23586e-09	Significant & Cis	0.000247772
				rs2016671	90152514	38802	0.0654868	1.03433e-10	Significant & Cis	2.07367e-05
				rs920563	90152686	38630	0.0661214	8.34922e-11	Significant & Cis	1.67389e-05
				rs1441437	90153149	38167	0.058116	1.23586e-09	Significant & Cis	0.000247772
				rs11073880	90154695	36621	0.0607841	5.04227e-10	Significant & Cis	0.00010109
				rs72750746	90156469	34847	0.0573921	1.57575e-09	Significant & Cis	0.000315914
				rs4399516	90158180	33136	0.0573921	1.57575e-09	Significant & Cis	0.000315914
				rs2350680	90158226	33090	0.0591137	8.84012e-10	Significant & Cis	0.000177231
				15:90158247:TC	90158247	33069	0.0625501	2.78315e-10	Significant & Cis	5.57979e-05
				rs12148312	90159359	31957	0.0684585	3.79063e-11	Significant & Cis	7.59964e-06
				rs56036125	90159575	31741	0.0589528	9.33099e-10	Significant & Cis	0.000187072
				rs8037748	90162489	28827	0.0678826	4.60554e-11	Significant & Cis	9.23341e-06
				rs12899845	90165185	26131	0.0707689	1.7342e-11	Significant & Cis	3.4768e-06
				rs1866928	90168693	22623	0.0622492	3.07992e-10	Significant & Cis	6.17477e-05
				rs55653159	90169331	21985	0.0585977	1.05131e-09	Significant & Cis	0.000210771
				rs3743372	90170237	21079	0.0598661	6.86544e-10	Significant & Cis	0.000137642
				15:90170933:AG	90170933	20383	0.0562153	2.33845e-09	Significant & Cis	0.000468824
				rs1054435	90171306	20010	0.0614595	4.0175e-10	Significant & Cis	8.05448e-05
				rs12914042	90172133	19183	0.0662362	8.03196e-11	Significant & Cis	1.61029e-05
				rs74251725	90172600	18716	0.0562153	2.33845e-09	Significant & Cis	0.000468824
				rs72750748	90172834	18482	0.0562153	2.33845e-09	Significant & Cis	0.000468824
				rs8029913	90174271	17045	0.0649185	1.25291e-10	Significant & Cis	2.51189e-05
				rs9672286	90174789	16527	0.0636925	1.89417e-10	Significant & Cis	3.79753e-05
				rs12900805	90174824	16492	0.0649987	1.21949e-10	Significant & Cis	2.44489e-05
				rs9672296	90174955	16361	0.0617231	3.67657e-10	Significant & Cis	7.37098e-05
				rs12900185	90175115	16201	0.0636925	1.89417e-10	Significant & Cis	3.79753e-05
				rs11630411	90175375	15941	0.0636925	1.89417e-10	Significant & Cis	3.79753e-05
				rs11073881	90175490	15826	0.0636925	1.89417e-10	Significant & Cis	3.79753e-05
				15:90176073:AC	90176073	15243	0.0657483	9.46956e-11	Significant & Cis	1.8985e-05
				rs894156	90177157	14159	0.0559929	2.51942e-09	Significant & Cis	0.000505107
				rs11633151	90177159	14157	0.0657483	9.46956e-11	Significant & Cis	1.8985e-05
				rs55969623	90178259	13057	0.0559929	2.51942e-09	Significant & Cis	0.000505107
				rs72750754	90185271	6045	0.0528482	7.22394e-09	Significant & Cis	0.00144829
				rs10444870	90186048	5268	0.0635274	2.00257e-10	Significant & Cis	4.01485e-05
				rs4932137	90187071	4245	0.0614783	3.99223e-10	Significant & Cis	8.00382e-05
				15:90187551:AT	90187551	3765	0.0499907	1.87836e-08	Significant & Cis	0.00376583
				rs7167225	90187629	3687	0.0617124	3.68976e-10	Significant & Cis	7.39743e-05
				rs1110060	90190048	1268	0.0560696	2.45547e-09	Significant & Cis	0.000492286
				rs12906938	90191355	-39	0.0731938	7.62088e-12	Significant & Cis	1.52787e-06
				rs12595712	90193686	-2370	0.051231	1.24084e-08	Significant & Cis	0.00248771
				rs11073883	90193781	-2465	0.051231	1.24084e-08	Significant & Cis	0.00248771
				rs8179065	90196008	-4692	0.0648011	1.30351e-10	Significant & Cis	2.61334e-05
				rs11632802	90197326	-6010	0.0486275	2.96176e-08	Significant & Cis	0.00593789
				rs58832439	90199172	-7856	0.072435	9.85855e-12	Significant & Cis	1.97649e-06
				rs12595195	90200735	-9419	0.0722535	1.04848e-11	Significant & Cis	2.10204e-06
				rs984067	90201558	-10242	0.0490753	2.55035e-08	Significant & Cis	0.00511306
				rs4932241	90204654	-13338	0.0731233	7.80544e-12	Significant & Cis	1.56487e-06
STC2$	5	cg21566177	173312866	rs58403690	173269669	43197	0.120057	6.70124e-19	Significant & Cis	3.18038e-13
				rs58895838	173269956	42910	0.155244	2.01348e-24	Significant & Cis	9.5559e-19
				rs10035782	173270328	42538	0.0723702	1.00779e-11	Significant & Cis	4.78293e-06
				rs72810906	173271866	41000	0.181563	1.07156e-28	Significant & Cis	5.08556e-23
				rs55696724	173274250	38616	0.181563	1.07156e-28	Significant & Cis	5.08556e-23
				rs6873255	173276890	35976	0.174651	1.46214e-27	Significant & Cis	6.93923e-22
				rs359456	173279808	33058	0.133854	4.84962e-21	Significant & Cis	2.30161e-15
				rs359457	173279842	33024	0.133854	4.84962e-21	Significant & Cis	2.30161e-15
				rs7731717	173281685	31181	0.191294	2.60773e-30	Significant & Cis	1.23762e-24
				rs10070064	173281777	31089	0.186551	1.60383e-29	Significant & Cis	7.61171e-24
				rs10070067	173281795	31071	0.0798544	7.89721e-13	Significant & Cis	3.74798e-07
				rs359431	173288534	24332	0.132847	6.96725e-21	Significant & Cis	3.30662e-15
				rs3849724	173290977	21889	0.0529854	6.89968e-09	Significant & Cis	0.00327456
				rs6882088	173294176	18690	0.197901	2.04155e-31	Significant & Cis	9.68907e-26
				rs62376929	173294777	18089	0.0485669	3.02232e-08	Significant & Cis	0.0143438
				rs4868334	173296292	16574	0.0485669	3.02232e-08	Significant & Cis	0.0143438
				rs56176106	173296896	15970	0.197901	2.04155e-31	Significant & Cis	9.68907e-26
				rs55959485	173297051	15815	0.197901	2.04155e-31	Significant & Cis	9.68907e-26
				rs72810955	173297302	15564	0.197901	2.04155e-31	Significant & Cis	9.68907e-26
				rs11741418	173297369	15497	0.0485669	3.02232e-08	Significant & Cis	0.0143438
				rs6864880	173298226	14640	0.197884	2.05473e-31	Significant & Cis	9.75164e-26
				rs6869803	173298825	14041	0.197884	2.05473e-31	Significant & Cis	9.75164e-26
				rs111991836	173299577	13289	0.164032	7.78374e-26	Significant & Cis	3.69412e-20
				rs56285306	173299900	12966	0.199929	9.30123e-32	Significant & Cis	4.41432e-26
				rs359470	173300687	12179	0.0463959	6.23815e-08	Significant & Cis	0.029606
				rs6897617	173301982	10884	0.211482	1.01791e-33	Significant & Cis	4.83095e-28
				rs359472	173304082	8784	0.0474473	4.39217e-08	Significant & Cis	0.020845
				rs59717307	173304127	8739	0.0485669	3.02232e-08	Significant & Cis	0.0143438
				rs55901042	173304238	8628	0.0485669	3.02232e-08	Significant & Cis	0.0143438
				rs359473	173304265	8601	0.0474473	4.39217e-08	Significant & Cis	0.020845
				rs359474	173304497	8369	0.0474473	4.39217e-08	Significant & Cis	0.020845
				rs359475	173304683	8183	0.0474473	4.39217e-08	Significant & Cis	0.020845
				rs359476	173304909	7957	0.0474473	4.39217e-08	Significant & Cis	0.020845
				rs359477	173305432	7434	0.107451	5.69352e-17	Significant & Cis	2.70212e-11
				rs359441	173306596	6270	0.0474473	4.39217e-08	Significant & Cis	0.020845
				rs6885658	173307137	5729	0.211482	1.01791e-33	Significant & Cis	4.83095e-28
				rs17076660	173307943	4923	0.0485669	3.02232e-08	Significant & Cis	0.0143438
				rs359442	173308053	4813	0.0463959	6.23815e-08	Significant & Cis	0.029606
				rs72810976	173309057	3809	0.217071	1.12001e-34	Significant & Cis	5.31552e-29
				rs2973353	173310016	2850	0.0478106	3.89051e-08	Significant & Cis	0.0184642
				rs359462	173313845	-979	0.0478106	3.89051e-08	Significant & Cis	0.0184642
				rs359464	173314380	-1514	0.0456403	8.02653e-08	Significant & Cis	0.0380935
				rs72810983	173318254	-5388	0.205198	1.1959e-32	Significant & Cis	5.67568e-27
				rs7705502	173320815	-7949	0.205198	1.1959e-32	Significant & Cis	5.67568e-27
				rs55646464	173324971	-12105	0.204902	1.34277e-32	Significant & Cis	6.3727e-27
				rs359421	173325654	-12788	0.0450521	9.76599e-08	Significant & Cis	0.0463489
				rs72810989	173326714	-13848	0.207652	4.57997e-33	Significant & Cis	2.17363e-27
				rs17694791	173326891	-14025	0.207652	4.57997e-33	Significant & Cis	2.17363e-27
				rs17694835	173328024	-15158	0.207652	4.57997e-33	Significant & Cis	2.17363e-27
				rs62376951	173329285	-16419	0.0465357	5.95383e-08	Significant & Cis	0.0282566
				rs2340011	173330520	-17654	0.0458031	7.6022e-08	Significant & Cis	0.0360796
				rs62376952	173331274	-18408	0.0465357	5.95383e-08	Significant & Cis	0.0282566
				rs11743921	173331593	-18727	0.0494769	2.23015e-08	Significant & Cis	0.0105842
				rs72810995	173331851	-18985	0.207652	4.57997e-33	Significant & Cis	2.17363e-27
				rs359424	173332729	-19863	0.0458031	7.6022e-08	Significant & Cis	0.0360796
				rs75049939	173334219	-21353	0.208129	3.79901e-33	Significant & Cis	1.80299e-27
				rs56197583	173336792	-23926	0.208392	3.42734e-33	Significant & Cis	1.6266e-27
				5:173336849:AG	173336849	-23983	0.0458031	7.6022e-08	Significant & Cis	0.0360796
				rs17695092	173337853	-24987	0.208392	3.42734e-33	Significant & Cis	1.6266e-27
				rs11134823	173338282	-25416	0.0451659	9.40228e-08	Significant & Cis	0.0446228
				rs2594866	173339025	-26159	0.0458031	7.6022e-08	Significant & Cis	0.0360796
				rs7736263	173339222	-26356	0.208392	3.42734e-33	Significant & Cis	1.6266e-27
				rs112299234	173339531	-26665	0.208392	3.42734e-33	Significant & Cis	1.6266e-27
				rs2340009	173339855	-26989	0.0458031	7.6022e-08	Significant & Cis	0.0360796
				rs4867733	173340358	-27492	0.0494769	2.23015e-08	Significant & Cis	0.0105842
				rs72812804	173340496	-27630	0.208392	3.42734e-33	Significant & Cis	1.6266e-27
				rs359414	173344104	-31238	0.0458031	7.6022e-08	Significant & Cis	0.0360796
				rs72812805	173344153	-31287	0.208392	3.42734e-33	Significant & Cis	1.6266e-27
				rs55946741	173345023	-32157	0.208392	3.42734e-33	Significant & Cis	1.6266e-27
				rs17695328	173345409	-32543	0.0465357	5.95383e-08	Significant & Cis	0.0282566
				5:173346085:TC	173346085	-33219	0.0458031	7.6022e-08	Significant & Cis	0.0360796
				rs10516107	173348156	-35290	0.208392	3.42734e-33	Significant & Cis	1.6266e-27
				rs75738222	173349404	-36538	0.208392	3.42734e-33	Significant & Cis	1.6266e-27
				rs1484803	173349840	-36974	0.208392	3.42734e-33	Significant & Cis	1.6266e-27
				rs966544	173350405	-37539	0.208392	3.42734e-33	Significant & Cis	1.6266e-27
				rs72812811	173350990	-38124	0.208392	3.42734e-33	Significant & Cis	1.6266e-27
				rs17695555	173351081	-38215	0.208392	3.42734e-33	Significant & Cis	1.6266e-27
				rs17763083	173351488	-38622	0.208392	3.42734e-33	Significant & Cis	1.6266e-27
				rs12519997	173351858	-38992	0.0826354	3.05333e-13	Significant & Cis	1.44909e-07
				rs12519998	173351861	-38995	0.0826354	3.05333e-13	Significant & Cis	1.44909e-07
				rs747472	173353514	-40648	0.208392	3.42734e-33	Significant & Cis	1.6266e-27
				rs6887200	173354842	-41976	0.0474891	4.33132e-08	Significant & Cis	0.0205562
				rs6556095	173356541	-43675	0.0472952	4.62087e-08	Significant & Cis	0.0219304
				rs72812816	173356638	-43772	0.208392	3.42734e-33	Significant & Cis	1.6266e-27
				rs72812817	173356748	-43882	0.208392	3.42734e-33	Significant & Cis	1.6266e-27
				rs72812818	173356752	-43886	0.208392	3.42734e-33	Significant & Cis	1.6266e-27
				rs113932433	173357206	-44340	0.208392	3.42734e-33	Significant & Cis	1.6266e-27
				rs34040113	173357330	-44464	0.0474891	4.33132e-08	Significant & Cis	0.0205562
				rs56281418	173357810	-44944	0.208392	3.42734e-33	Significant & Cis	1.6266e-27
				rs7705507	173358337	-45471	0.206353	7.61633e-33	Significant & Cis	3.61467e-27
				rs6861681	173362458	-49592	0.208392	3.42734e-33	Significant & Cis	1.6266e-27
				rs72812826	173362726	-49860	0.208392	3.42734e-33	Significant & Cis	1.6266e-27
				rs56245789	173365310	-52444	0.208392	3.42734e-33	Significant & Cis	1.6266e-27
				rs56196025	173365448	-52582	0.208392	3.42734e-33	Significant & Cis	1.6266e-27
				rs56184817	173367586	-54720	0.202151	3.92346e-32	Significant & Cis	1.86206e-26
				rs111586253	173368820	-55954	0.054238	4.53626e-09	Significant & Cis	0.00215288
				rs72812832	173372625	-59759	0.200856	6.48982e-32	Significant & Cis	3.08004e-26
				rs17696147	173373143	-60277	0.200856	6.48982e-32	Significant & Cis	3.08004e-26
				rs55850761	173373488	-60622	0.200856	6.48982e-32	Significant & Cis	3.08004e-26
				rs56163845	173373948	-61082	0.200856	6.48982e-32	Significant & Cis	3.08004e-26
				5:173374655:GA	173374655	-61789	0.200856	6.48982e-32	Significant & Cis	3.08004e-26
				rs72812842	173374760	-61894	0.200856	6.48982e-32	Significant & Cis	3.08004e-26
				rs55924019	173375257	-62391	0.200856	6.48982e-32	Significant & Cis	3.08004e-26
				rs2062350	173375984	-63118	0.0496692	2.09139e-08	Significant & Cis	0.00992562
				rs2062349	173376195	-63329	0.0496692	2.09139e-08	Significant & Cis	0.00992562
				rs12515625	173377469	-64603	0.0493868	2.29836e-08	Significant & Cis	0.0109079
				rs72812846	173377636	-64770	0.183455	5.2198e-29	Significant & Cis	2.47729e-23
				rs72812847	173377817	-64951	0.20169	4.69374e-32	Significant & Cis	2.22763e-26
				rs59755656	173378180	-65314	0.20169	4.69374e-32	Significant & Cis	2.22763e-26
				rs72812850	173378286	-65420	0.20169	4.69374e-32	Significant & Cis	2.22763e-26
				rs72812852	173379347	-66481	0.20169	4.69374e-32	Significant & Cis	2.22763e-26
				rs969518	173380346	-67480	0.0778873	1.54459e-12	Significant & Cis	7.33055e-07
				rs969519	173380595	-67729	0.0453329	8.89313e-08	Significant & Cis	0.0422064
				rs17763772	173380934	-68068	0.209857	1.92843e-33	Significant & Cis	9.15224e-28
				rs1564823	173383194	-70328	0.208392	3.42734e-33	Significant & Cis	1.6266e-27
				rs1976074	173384663	-71797	0.208392	3.42734e-33	Significant & Cis	1.6266e-27
				rs17696407	173387335	-74469	0.208392	3.42734e-33	Significant & Cis	1.6266e-27
				rs72812861	173387509	-74643	0.208392	3.42734e-33	Significant & Cis	1.6266e-27
				rs17696495	173388311	-75445	0.208392	3.42734e-33	Significant & Cis	1.6266e-27
				rs6875935	173390382	-77516	0.0611609	4.44206e-10	Significant & Cis	0.000210818
				rs7703428	173390694	-77828	0.0904042	2.12067e-14	Significant & Cis	1.00646e-08
				rs6890591	173392315	-79449	0.146831	4.40041e-23	Significant & Cis	2.08841e-17
				rs10054063	173392398	-79532	0.193322	1.19579e-30	Significant & Cis	5.67516e-25
				rs6869166	173392403	-79537	0.146831	4.40041e-23	Significant & Cis	2.08841e-17
				rs67623241	173392638	-79772	0.146831	4.40041e-23	Significant & Cis	2.08841e-17
				rs56180201	173392960	-80094	0.143054	1.74168e-22	Significant & Cis	8.2659e-17
				rs28439930	173393111	-80245	0.105146	1.27514e-16	Significant & Cis	6.05173e-11
				rs10073078	173393704	-80838	0.103963	1.92684e-16	Significant & Cis	9.14469e-11
				rs10073186	173393823	-80957	0.141887	2.66094e-22	Significant & Cis	1.26287e-16
				rs10073154	173393958	-81092	0.105279	1.21719e-16	Significant & Cis	5.77671e-11
				rs734860	173399841	-86975	0.0640323	1.68919e-10	Significant & Cis	8.01682e-05
				rs60570573	173401464	-88598	0.0543102	4.42792e-09	Significant & Cis	0.00210147
				rs2086887	173405730	-92864	0.122426	2.88985e-19	Significant & Cis	1.37151e-13
				rs77827669	173519924	-207058	0.0454373	8.58881e-08	Significant & Cis	0.0407621
				rs10062841	173538655	-225789	0.058328	1.15096e-09	Significant & Cis	0.000546241
				rs4296822	173539502	-226636	0.0630592	2.3447e-10	Significant & Cis	0.000111278
				rs12518401	173539588	-226722	0.0714917	1.35749e-11	Significant & Cis	6.44256e-06
				rs35484589	173540441	-227575	0.0912194	1.60126e-14	Significant & Cis	7.59949e-09
				rs7734592	173540967	-228101	0.0918531	1.28691e-14	Significant & Cis	6.10762e-09
				rs12516173	173542308	-229442	0.0865626	7.94781e-14	Significant & Cis	3.77199e-08
				rs12516820	173542760	-229894	0.0854953	1.14631e-13	Significant & Cis	5.44032e-08
				rs6556107	173545987	-233121	0.0689126	3.25095e-11	Significant & Cis	1.54288e-05
				rs4867736	173551416	-238550	0.0743787	5.09623e-12	Significant & Cis	2.41864e-06
				rs2568930	173551829	-238963	0.0880648	4.74378e-14	Significant & Cis	2.25137e-08
				rs2546999	173555382	-242516	0.0814555	4.57083e-13	Significant & Cis	2.1693e-07
				rs17708967	173556851	-243985	0.0586372	1.03743e-09	Significant & Cis	0.000492359
				rs1368276	173558600	-245734	0.0581798	1.20965e-09	Significant & Cis	0.000574092
				rs2546995	173562302	-249436	0.0586372	1.03743e-09	Significant & Cis	0.000492359
				rs1228538	173565520	-252654	0.0516734	1.07023e-08	Significant & Cis	0.00507925
				rs6882322	173567237	-254371	0.0474507	4.38723e-08	Significant & Cis	0.0208216
				rs919721	173568103	-255237	0.0489797	2.63314e-08	Significant & Cis	0.0124967
				rs2250771	173569135	-256269	0.0558124	2.67663e-09	Significant & Cis	0.00127031
				rs6879648	173569955	-257089	0.048107	3.52395e-08	Significant & Cis	0.0167245
				rs2436321	173570847	-257981	0.0552765	3.20327e-09	Significant & Cis	0.00152026
STRA6	15	cg23887948	74494854	rs974456	74486444	8410	0.0447319	1.08663e-07	Significant & Cis	0.0217854
				rs79916002	74486462	8392	0.0699932	2.25527e-11	Significant & Cis	4.52148e-06
				rs76336272	74494652	202	0.101953	3.88395e-16	Significant & Cis	7.78674e-11
				rs117225985	74495746	-892	0.0928601	9.09112e-15	Significant & Cis	1.82263e-09
				rs75338185	74496055	-1201	0.0928601	9.09112e-15	Significant & Cis	1.82263e-09
				rs78755728	74496792	-1938	0.0876773	5.4195e-14	Significant & Cis	1.08653e-08
				rs117413193	74497705	-2851	0.0876773	5.4195e-14	Significant & Cis	1.08653e-08
				rs10152959	74500238	-5384	0.0572098	1.67516e-09	Significant & Cis	0.000335844
				rs7178412	74501396	-6542	0.0600543	6.4444e-10	Significant & Cis	0.000129201
				rs76379358	74502842	-7988	0.0600543	6.4444e-10	Significant & Cis	0.000129201
				rs77785542	74507801	-12947	0.0840693	1.86892e-13	Significant & Cis	3.74691e-08
				rs75367305	74511630	-16776	0.0659432	8.86673e-11	Significant & Cis	1.77765e-05
				rs80185357	74514148	-19294	0.0679263	4.53792e-11	Significant & Cis	9.09784e-06
				rs74854826	74516452	-21598	0.0657835	9.35794e-11	Significant & Cis	1.87613e-05
				rs78650211	74520095	-25241	0.0641632	1.61629e-10	Significant & Cis	3.24041e-05
				rs12901093	74520140	-25286	0.0435843	1.59309e-07	Significant & Cis	0.031939
				rs75234883	74520935	-26081	0.0641632	1.61629e-10	Significant & Cis	3.24041e-05
				rs79165913	74520957	-26103	0.0641632	1.61629e-10	Significant & Cis	3.24041e-05
				rs118090104	74524094	-29240	0.0641632	1.61629e-10	Significant & Cis	3.24041e-05
				rs75514567	74524629	-29775	0.0641632	1.61629e-10	Significant & Cis	3.24041e-05
				rs77352705	74527216	-32362	0.0641632	1.61629e-10	Significant & Cis	3.24041e-05
				rs76996032	74529517	-34663	0.0562414	2.31801e-09	Significant & Cis	0.000464727
				rs8024938	74530034	-35180	0.05311	6.61784e-09	Significant & Cis	0.00132678
				rs351177	74530577	-35723	0.0449747	1.00215e-07	Significant & Cis	0.0200916
				rs76337598	74530850	-35996	0.05311	6.61784e-09	Significant & Cis	0.00132678
				rs901129	74537433	-42579	0.0561711	2.37332e-09	Significant & Cis	0.000475815
				rs7175533	74537554	-42700	0.0561711	2.37332e-09	Significant & Cis	0.000475815
				rs58404210	74539189	-44335	0.0606503	5.27438e-10	Significant & Cis	0.000105743
				rs74616972	74543746	-48892	0.0539775	4.94983e-09	Significant & Cis	0.000992367
				rs74023457	74548444	-53590	0.0429605	1.96118e-07	Significant & Cis	0.0393187
AACS	5	cg25314111	178204356	rs7444416	178222329	-17973	0.0498954	1.93913e-08	Significant & Cis	0.00920304
				rs6894928	178224148	-19792	0.0485595	3.02984e-08	Significant & Cis	0.0143795
				rs6895086	178224236	-19880	0.0604597	5.62339e-10	Significant & Cis	0.000266883
				rs6881187	178224382	-20026	0.0609887	4.70699e-10	Significant & Cis	0.000223391
				rs6881517	178224519	-20163	0.0501555	1.7777e-08	Significant & Cis	0.00843686
				rs6877160	178224547	-20191	0.0501555	1.7777e-08	Significant & Cis	0.00843686
				rs35374087	178224920	-20564	0.0485595	3.02984e-08	Significant & Cis	0.0143795
				rs13167335	178225117	-20761	0.0485595	3.02984e-08	Significant & Cis	0.0143795
				rs13184871	178225317	-20961	0.0485595	3.02984e-08	Significant & Cis	0.0143795
				rs13184885	178225357	-21001	0.0485595	3.02984e-08	Significant & Cis	0.0143795
				rs35930664	178225524	-21168	0.0485595	3.02984e-08	Significant & Cis	0.0143795
				rs35320769	178225604	-21248	0.0485595	3.02984e-08	Significant & Cis	0.0143795
				rs34654809	178225663	-21307	0.0468971	5.27747e-08	Significant & Cis	0.0250466
				rs36087484	178225679	-21323	0.0468971	5.27747e-08	Significant & Cis	0.0250466
				rs34755091	178225681	-21325	0.0468971	5.27747e-08	Significant & Cis	0.0250466
				rs11747885	178225781	-21425	0.0485595	3.02984e-08	Significant & Cis	0.0143795
				rs11750087	178225782	-21426	0.0485595	3.02984e-08	Significant & Cis	0.0143795
				rs11744463	178225825	-21469	0.0488622	2.73846e-08	Significant & Cis	0.0129966
				rs11750778	178226082	-21726	0.0485595	3.02984e-08	Significant & Cis	0.0143795
				rs34040448	178226126	-21770	0.0485595	3.02984e-08	Significant & Cis	0.0143795
				rs34638365	178226260	-21904	0.0465681	5.88983e-08	Significant & Cis	0.0279528
				rs56399130	178226403	-22047	0.0485595	3.02984e-08	Significant & Cis	0.0143795
				rs56078392	178226488	-22132	0.0485595	3.02984e-08	Significant & Cis	0.0143795
				rs55897858	178226541	-22185	0.0485595	3.02984e-08	Significant & Cis	0.0143795
				rs55893193	178226639	-22283	0.0485595	3.02984e-08	Significant & Cis	0.0143795
				rs56081363	178226704	-22348	0.0485595	3.02984e-08	Significant & Cis	0.0143795
				rs55661365	178226744	-22388	0.0485595	3.02984e-08	Significant & Cis	0.0143795
				rs56162146	178226840	-22484	0.0485152	3.07496e-08	Significant & Cis	0.0145936
				rs56090685	178226854	-22498	0.0498837	1.94674e-08	Significant & Cis	0.00923911
				rs56345756	178226863	-22507	0.0485152	3.07496e-08	Significant & Cis	0.0145936
				5:178227422:GC	178227422	-23066	0.0485595	3.02984e-08	Significant & Cis	0.0143795
				rs34329741	178227829	-23473	0.0465591	5.90757e-08	Significant & Cis	0.028037
				rs13163498	178227961	-23605	0.0465591	5.90757e-08	Significant & Cis	0.028037
				rs13163978	178228239	-23883	0.0465591	5.90757e-08	Significant & Cis	0.028037
				rs34615592	178228342	-23986	0.0485467	3.04278e-08	Significant & Cis	0.0144409
				rs34049374	178228500	-24144	0.0465591	5.90757e-08	Significant & Cis	0.028037
				rs34404810	178228534	-24178	0.0465591	5.90757e-08	Significant & Cis	0.028037
				rs11249574	178231181	-26825	0.0600385	6.47893e-10	Significant & Cis	0.000307487
				rs11742485	178231534	-27178	0.0586026	1.04958e-09	Significant & Cis	0.000498127
				rs34744054	178231924	-27568	0.0586026	1.04958e-09	Significant & Cis	0.000498127
				rs12054952	178232193	-27837	0.0586026	1.04958e-09	Significant & Cis	0.000498127
				rs12055318	178232228	-27872	0.0586026	1.04958e-09	Significant & Cis	0.000498127
				rs12055319	178232479	-28123	0.0586026	1.04958e-09	Significant & Cis	0.000498127
				rs62392962	178233231	-28875	0.0586026	1.04958e-09	Significant & Cis	0.000498127
				5:178233245:GC	178233245	-28889	0.0586026	1.04958e-09	Significant & Cis	0.000498127
				rs7443212	178233979	-29623	0.0586026	1.04958e-09	Significant & Cis	0.000498127
				rs7446411	178234182	-29826	0.0586026	1.04958e-09	Significant & Cis	0.000498127
				rs34742934	178234414	-30058	0.0586026	1.04958e-09	Significant & Cis	0.000498127
				rs11747908	178234852	-30496	0.0586026	1.04958e-09	Significant & Cis	0.000498127
				rs11739648	178240506	-36150	0.0579448	1.30895e-09	Significant & Cis	0.000621222
				rs11749468	178244076	-39720	0.0570104	1.79104e-09	Significant & Cis	0.000850019
				rs35714569	178245282	-40926	0.0561779	2.36792e-09	Significant & Cis	0.0011238
				rs13163995	178245811	-41455	0.0549384	3.58755e-09	Significant & Cis	0.00170263
				rs11249580	178246840	-42484	0.0545109	4.13995e-09	Significant & Cis	0.0019648
				rs11747490	178247069	-42713	0.0545109	4.13995e-09	Significant & Cis	0.0019648
				rs13171941	178247735	-43379	0.0540779	4.7861e-09	Significant & Cis	0.00227146
				rs28786208	178247876	-43520	0.053776	5.2953e-09	Significant & Cis	0.00251312
				rs7701596	178248181	-43825	0.0717172	1.25757e-11	Significant & Cis	5.96834e-06
				rs7722370	178248384	-44028	0.0717172	1.25757e-11	Significant & Cis	5.96834e-06
				rs13181764	178249144	-44788	0.0557291	2.75246e-09	Significant & Cis	0.00130631
				rs11750068	178249822	-45466	0.0559985	2.51469e-09	Significant & Cis	0.00119346
				rs7703952	178250890	-46534	0.0737413	6.32817e-12	Significant & Cis	3.00332e-06
				rs7718276	178250916	-46560	0.0737413	6.32817e-12	Significant & Cis	3.00332e-06
				rs6600962	178251216	-46860	0.0737413	6.32817e-12	Significant & Cis	3.00332e-06
				rs6600963	178251248	-46892	0.0737413	6.32817e-12	Significant & Cis	3.00332e-06
				rs6600965	178251512	-47156	0.0737413	6.32817e-12	Significant & Cis	3.00332e-06
				rs62393010	178251877	-47521	0.0651056	1.17627e-10	Significant & Cis	5.58254e-05
				rs6600966	178252776	-48420	0.072417	9.91919e-12	Significant & Cis	4.7076e-06
				rs6600968	178252940	-48584	0.072417	9.91919e-12	Significant & Cis	4.7076e-06
				rs6600969	178252960	-48604	0.072417	9.91919e-12	Significant & Cis	4.7076e-06
				rs35690578	178253260	-48904	0.0589473	9.34824e-10	Significant & Cis	0.000443663
				rs12659865	178253285	-48929	0.0737413	6.32817e-12	Significant & Cis	3.00332e-06
				rs12659899	178253431	-49075	0.0737413	6.32817e-12	Significant & Cis	3.00332e-06
				rs6600971	178253708	-49352	0.0730194	8.0855e-12	Significant & Cis	3.83734e-06
				rs6600972	178253731	-49375	0.0716952	1.26698e-11	Significant & Cis	6.01305e-06
				rs6880309	178253945	-49589	0.0730194	8.0855e-12	Significant & Cis	3.83734e-06
				rs11750817	178254051	-49695	0.0577629	1.39139e-09	Significant & Cis	0.000660348
				rs7720550	178254234	-49878	0.0730194	8.0855e-12	Significant & Cis	3.83734e-06
				rs7716645	178254321	-49965	0.0730194	8.0855e-12	Significant & Cis	3.83734e-06
				rs7716807	178254438	-50082	0.0730194	8.0855e-12	Significant & Cis	3.83734e-06
				rs7735410	178254508	-50152	0.0730194	8.0855e-12	Significant & Cis	3.83734e-06
				rs6600974	178254792	-50436	0.0730194	8.0855e-12	Significant & Cis	3.83734e-06
				rs6600975	178254814	-50458	0.0730194	8.0855e-12	Significant & Cis	3.83734e-06
				rs6600976	178254864	-50508	0.0724342	9.86118e-12	Significant & Cis	4.68007e-06
				rs6600977	178254886	-50530	0.0730194	8.0855e-12	Significant & Cis	3.83734e-06
				rs6600978	178255080	-50724	0.0730194	8.0855e-12	Significant & Cis	3.83734e-06
				rs6871640	178255335	-50979	0.0730194	8.0855e-12	Significant & Cis	3.83734e-06
				rs13185058	178255541	-51185	0.0730194	8.0855e-12	Significant & Cis	3.83734e-06
				rs72814640	178255632	-51276	0.0553406	3.13523e-09	Significant & Cis	0.00148796
				rs13185213	178255654	-51298	0.0730194	8.0855e-12	Significant & Cis	3.83734e-06
				rs13186348	178255681	-51325	0.0723192	1.02535e-11	Significant & Cis	4.86625e-06
				rs13185345	178255706	-51350	0.0730194	8.0855e-12	Significant & Cis	3.83734e-06
				rs13168177	178255750	-51394	0.0730194	8.0855e-12	Significant & Cis	3.83734e-06
				rs13176136	178255974	-51618	0.0730194	8.0855e-12	Significant & Cis	3.83734e-06
				rs35572924	178256048	-51692	0.0730194	8.0855e-12	Significant & Cis	3.83734e-06
				rs35780262	178256059	-51703	0.0704166	1.95404e-11	Significant & Cis	9.27375e-06
				rs35000987	178256095	-51739	0.0730194	8.0855e-12	Significant & Cis	3.83734e-06
				rs28516575	178256346	-51990	0.0730194	8.0855e-12	Significant & Cis	3.83734e-06
				rs28666448	178256467	-52111	0.0730194	8.0855e-12	Significant & Cis	3.83734e-06
				rs35721293	178256761	-52405	0.0553406	3.13523e-09	Significant & Cis	0.00148796
				rs6867380	178257078	-52722	0.0730194	8.0855e-12	Significant & Cis	3.83734e-06
				rs6600979	178257218	-52862	0.0730194	8.0855e-12	Significant & Cis	3.83734e-06
				rs7708433	178257275	-52919	0.0553406	3.13523e-09	Significant & Cis	0.00148796
				rs7722023	178257606	-53250	0.0553406	3.13523e-09	Significant & Cis	0.00148796
				rs35070400	178257804	-53448	0.0553406	3.13523e-09	Significant & Cis	0.00148796
				5:178257859:GA	178257859	-53503	0.0730194	8.0855e-12	Significant & Cis	3.83734e-06
				rs13163348	178257936	-53580	0.0553406	3.13523e-09	Significant & Cis	0.00148796
				rs13183235	178258113	-53757	0.0553406	3.13523e-09	Significant & Cis	0.00148796
				rs13187283	178258160	-53804	0.0553406	3.13523e-09	Significant & Cis	0.00148796
				rs13183254	178258166	-53810	0.0553406	3.13523e-09	Significant & Cis	0.00148796
				5:178258640:GT	178258640	-54284	0.0732937	7.36665e-12	Significant & Cis	3.49617e-06
				rs34030500	178258701	-54345	0.0551896	3.2979e-09	Significant & Cis	0.00156517
				rs34905117	178258728	-54372	0.0522961	8.68966e-09	Significant & Cis	0.00412407
				rs80036024	178258828	-54472	0.0486855	2.90499e-08	Significant & Cis	0.0137869
				5:178258900:TG	178258900	-54544	0.0560805	2.44651e-09	Significant & Cis	0.0011611
				rs6879858	178259891	-55535	0.0728761	8.48825e-12	Significant & Cis	4.02848e-06
				rs35854619	178260000	-55644	0.0573443	1.60122e-09	Significant & Cis	0.000759929
				rs34798599	178260066	-55710	0.0573443	1.60122e-09	Significant & Cis	0.000759929
				rs35886217	178260133	-55777	0.0567691	1.94202e-09	Significant & Cis	0.000921672
				rs13160205	178260227	-55871	0.0573443	1.60122e-09	Significant & Cis	0.000759929
				rs13173488	178260309	-55953	0.0573443	1.60122e-09	Significant & Cis	0.000759929
				rs13173515	178260360	-56004	0.0573443	1.60122e-09	Significant & Cis	0.000759929
				rs55668789	178260478	-56122	0.0573443	1.60122e-09	Significant & Cis	0.000759929
				rs11738631	178260560	-56204	0.0589712	9.27346e-10	Significant & Cis	0.000440114
				rs6885551	178260694	-56338	0.0728761	8.48825e-12	Significant & Cis	4.02848e-06
				rs11249581	178261082	-56726	0.0589712	9.27346e-10	Significant & Cis	0.000440114
				rs11249582	178261147	-56791	0.0498173	1.99044e-08	Significant & Cis	0.00944654
				rs11249583	178261163	-56807	0.0589712	9.27346e-10	Significant & Cis	0.000440114
				rs11249584	178261184	-56828	0.0589712	9.27346e-10	Significant & Cis	0.000440114
				rs11952453	178261463	-57107	0.0589712	9.27346e-10	Significant & Cis	0.000440114
				rs13162024	178261494	-57138	0.0589712	9.27346e-10	Significant & Cis	0.000440114
				rs12653675	178261937	-57581	0.0728761	8.48825e-12	Significant & Cis	4.02848e-06
				rs13183856	178262058	-57702	0.0589712	9.27346e-10	Significant & Cis	0.000440114
				rs35644584	178262085	-57729	0.0589712	9.27346e-10	Significant & Cis	0.000440114
				rs35020823	178262194	-57838	0.0589712	9.27346e-10	Significant & Cis	0.000440114
				rs34348996	178262208	-57852	0.0589712	9.27346e-10	Significant & Cis	0.000440114
				rs35304503	178262331	-57975	0.0589712	9.27346e-10	Significant & Cis	0.000440114
				rs11953358	178262348	-57992	0.0589712	9.27346e-10	Significant & Cis	0.000440114
				rs11249586	178262556	-58200	0.0589712	9.27346e-10	Significant & Cis	0.000440114
				rs11249587	178262608	-58252	0.0589712	9.27346e-10	Significant & Cis	0.000440114
				rs11249588	178262853	-58497	0.0573236	1.61236e-09	Significant & Cis	0.000765218
				rs10794697	178262877	-58521	0.0589712	9.27346e-10	Significant & Cis	0.000440114
				rs10794698	178262913	-58557	0.0589712	9.27346e-10	Significant & Cis	0.000440114
				rs10903231	178263100	-58744	0.0589712	9.27346e-10	Significant & Cis	0.000440114
				rs10903232	178263128	-58772	0.0589712	9.27346e-10	Significant & Cis	0.000440114
				rs10903233	178263152	-58796	0.0589712	9.27346e-10	Significant & Cis	0.000440114
				rs11249589	178263241	-58885	0.0589712	9.27346e-10	Significant & Cis	0.000440114
				rs11249590	178263297	-58941	0.0589712	9.27346e-10	Significant & Cis	0.000440114
				rs11249591	178263347	-58991	0.0589712	9.27346e-10	Significant & Cis	0.000440114
				rs12152723	178263502	-59146	0.0589712	9.27346e-10	Significant & Cis	0.000440114
				rs10059914	178263605	-59249	0.0728761	8.48825e-12	Significant & Cis	4.02848e-06
				rs12153004	178263653	-59297	0.0589712	9.27346e-10	Significant & Cis	0.000440114
				rs12153245	178263702	-59346	0.0601848	6.16785e-10	Significant & Cis	0.000292723
				rs34751264	178263769	-59413	0.0589712	9.27346e-10	Significant & Cis	0.000440114
				rs34671298	178263823	-59467	0.0589712	9.27346e-10	Significant & Cis	0.000440114
				rs35190196	178263894	-59538	0.0589712	9.27346e-10	Significant & Cis	0.000440114
				rs12055051	178264000	-59644	0.0589712	9.27346e-10	Significant & Cis	0.000440114
				rs12054925	178264253	-59897	0.0589712	9.27346e-10	Significant & Cis	0.000440114
				rs12055057	178264488	-60132	0.0589712	9.27346e-10	Significant & Cis	0.000440114
				rs12054934	178264611	-60255	0.0589712	9.27346e-10	Significant & Cis	0.000440114
				rs34025705	178264714	-60358	0.0589712	9.27346e-10	Significant & Cis	0.000440114
				rs62393027	178264904	-60548	0.0589712	9.27346e-10	Significant & Cis	0.000440114
				rs62393028	178265002	-60646	0.0589712	9.27346e-10	Significant & Cis	0.000440114
				rs868289	178265479	-61123	0.0589712	9.27346e-10	Significant & Cis	0.000440114
				rs868290	178265500	-61144	0.0589712	9.27346e-10	Significant & Cis	0.000440114
				rs4073382	178265992	-61636	0.0772513	1.91824e-12	Significant & Cis	9.10387e-07
				rs13177176	178266245	-61889	0.0589712	9.27346e-10	Significant & Cis	0.000440114
				rs13177181	178266254	-61898	0.0589712	9.27346e-10	Significant & Cis	0.000440114
				rs34720930	178266459	-62103	0.0589712	9.27346e-10	Significant & Cis	0.000440114
				rs35869133	178266470	-62114	0.0589712	9.27346e-10	Significant & Cis	0.000440114
				rs11952175	178266494	-62138	0.0589712	9.27346e-10	Significant & Cis	0.000440114
				rs11952214	178266604	-62248	0.0589712	9.27346e-10	Significant & Cis	0.000440114
				rs11249592	178266850	-62494	0.0589712	9.27346e-10	Significant & Cis	0.000440114
				rs13165500	178267368	-63012	0.0570371	1.77506e-09	Significant & Cis	0.000842436
				rs28397824	178267379	-63023	0.0567228	1.97245e-09	Significant & Cis	0.000936116
				rs13184377	178267605	-63249	0.0562186	2.3358e-09	Significant & Cis	0.00110856
				rs13184573	178267782	-63426	0.0553693	3.10517e-09	Significant & Cis	0.0014737
				rs13166208	178267789	-63433	0.0559078	2.59234e-09	Significant & Cis	0.00123031
				rs11743902	178267999	-63643	0.0543433	4.379e-09	Significant & Cis	0.00207825
				rs7705909	178268926	-64570	0.0576385	1.45069e-09	Significant & Cis	0.000688488
				rs6871932	178270810	-66454	0.0502926	1.6981e-08	Significant & Cis	0.00805911
Distance: The distance between CpG and SNP position. Category: If the distance between a CpG and SNP position was within 1MB, it was classified as a cis methQTL. Adjusted p value: The Bonferroni method was used to adjust for multiple testing. $Gene names were from the UCSC Genome Browser. SNP with highest R square value for each CpGs is in bold font.
